# Supplementary material for: Karst grassland forage quality and its determinants in Guizhou Province of Southwest China
Source: PeerJ. 2023 May 16;11:e15323. doi: 10.7717/peerj.15323 (PMC10198152; doi:10.7717/peerj.15323)
Supplement: Supplemental Information 2 [file peerj-11-15323-s002.xlsx]

## Sheet: Sheet1
Sampling Site	Sampling Plot	Name	Biomass (g/m^2)
1	1	Setaria viridis (L.) P.Beauv.	256.59
1	1	Aster indicus B.Heyne	90.13
1	1	Cynodon dactylon (L.) Pers.	22.34
1	1	Bidens pilosa L.	2.95
1	1	Setaria pumila (Poir.) Roem. & Schult.	0.91
1	1	Torilis scabra (Thunb.) DC.	1.84
1	2	Paspalum thunbergii Kunth ex Steud.	473.45
1	2	Bidens pilosa L.	29.03
1	2	Cynodon dactylon (L.) Pers.	28.17
1	2	Kummerowia striata (Thunb.) Schindl.	8.73
1	2	Epilobium hirsutum L.	2.72
1	2	Picris hieracioides L.	2.44
1	3	Paspalum thunbergii Kunth ex Steud.	540.73
1	3	Alternanthera philoxeroides (Mart.) Griseb.	33.43
1	3	Cynodon dactylon (L.) Pers.	206.87
1	3	Trifolium repens L.	1.26
1	3	Bidens pilosa L.	2.95
2	4	Eragrostis pilosa (L.) P.Beauv.	211.63
2	4	Paspalum thunbergii Kunth ex Steud.	52.73
2	4	Artemisia argyi H.Lév. & Vaniot	2.5
2	4	Oenothera rosea Aiton	1.7
2	5	Eragrostis pilosa (L.) P.Beauv.	347.07
2	5	Paspalum thunbergii Kunth ex Steud.	32.95
2	5	Prunella vulgaris L.	0.53
2	5	Echinochloa crus-galli (L.) P. Beauv.	41.37
2	5	Artemisia argyi H.Lév. & Vaniot	2.5
2	5	Verbena officinalis L.	2.24
2	6	Imperata cylindrica (L.) P.Beauv.	289.51
2	6	Cynodon dactylon (L.) Pers.	21.85
3	7	Pycreus flavidus (Retz.) T.Koyama	249.55
3	7	Polygonum hydropiper L.	62.02
3	7	Plantago asiatica L.	9.09
3	7	Arthraxon hispidus (Trin.) Makino	108.16
3	7	Trifolium repens L.	10.52
3	7	Potentilla chinensis Ser.	47.41
3	7	Kyllinga polyphylla Willd. ex Link	39.06
3	7	Echinochloa crus-galli (L.) P. Beauv.	75.22
3	7	Mosla scabra (Thunb.) C.Y.Wu & H.W.Li	2.53
3	7	Youngia japonica (L.) DC.	17.03
3	7	Rehmannia glutinosa (Gaertn.) Libosch. ex Fisch. & C.A.Mey.	3.41
3	8	Cyperus rotundus L.	78.44
3	8	Arthraxon hispidus (Trin.) Makino	72.11
3	8	Capillipedium parviflorum (R.Br.) Stapf	68.1
3	8	Plantago asiatica L.	9.09
3	8	Trifolium repens L.	10.52
3	8	Pycreus flavidus (Retz.) T.Koyama	89.13
3	8	Echinochloa crus-galli (L.) P. Beauv.	75.22
3	9	Pycreus flavidus (Retz.) T.Koyama	8.56
3	9	Kyllinga polyphylla Willd. ex Link	1.67
3	9	Prunella vulgaris L.	0.53
3	9	Trifolium repens L.	1.47
3	9	Potentilla chinensis Ser.	1.58
3	9	Plantago asiatica L.	0.91
3	9	Echinochloa crus-galli (L.) P. Beauv.	338.86
4	10	Imperata cylindrica (L.) P.Beauv.	364.19
4	10	Dicranopteris pedata (Houtt.) Nakaike	4.15
4	10	Arthraxon hispidus (Trin.) Makino	2.88
4	11	Imperata cylindrica (L.) P.Beauv.	400.92
4	11	Arthraxon hispidus (Trin.) Makino	57.69
4	11	Cnidium monnieri (L.) Cusson	0.19
4	11	Lotus corniculatus L.	1.08
4	12	Imperata cylindrica (L.) P.Beauv.	209.65
4	12	Arthraxon hispidus (Trin.) Makino	72.47
4	12	Erigeron annuus (L.) Pers.	0.91
4	12	Rosa roxburghii Tratt.	2.72
4	12	Cotoneaster horizontalis Decne.	5.6
4	12	Centella asiatica (L.) Urb.	0.28
5	13	Imperata cylindrica (L.) P.Beauv.	399.33
5	13	Arthraxon hispidus (Trin.) Makino	36.05
5	13	Lotus corniculatus L.	8.67
5	14	Eragrostis pilosa (L.) P.Beauv.	40.31
5	14	Arthraxon hispidus (Trin.) Makino	72.11
5	14	Imperata cylindrica (L.) P.Beauv.	199.66
5	14	Galium spurium L.	10.46
5	14	Clematis hexapetala Pall.	90.61
5	14	Rubus parkeri Hance	4.03
5	14	Origanum vulgare L.	18.27
5	15	Imperata cylindrica (L.) P.Beauv.	533.5
5	15	Arthraxon hispidus (Trin.) Makino	75.71
5	15	Vicia sepium L.	3.96
5	15	Pyracantha fortuneana (Maxim.) H.L.Li	13.98
5	15	Ficus tikoua Bureau	3.41
6	16	Imperata cylindrica (L.) P.Beauv.	442.92
6	16	Trifolium repens L.	8.59
6	16	Bidens pilosa L.	11.34
6	16	Echinochloa crus-galli (L.) P. Beauv.	75.22
6	16	Lotus corniculatus L.	10.83
6	16	Potentilla chinensis Ser.	15.8
6	16	Centella asiatica (L.) Urb.	5.59
6	16	Picris hieracioides L.	8.7
6	17	Eragrostis pilosa (L.) P.Beauv.	40.31
6	17	Lotus corniculatus L.	21.67
6	17	Imperata cylindrica (L.) P.Beauv.	278.1
6	17	Arthraxon hispidus (Trin.) Makino	36.05
6	17	Carpesium cernuum L.	3.7
6	17	Potentilla chinensis Ser.	9.48
6	17	Bidens pilosa L.	2.27
6	18	Imperata cylindrica (L.) P.Beauv.	321.86
6	18	Dalbergia hupeana Hance	2.72
6	18	Lotus corniculatus L.	2.17
6	18	Kyllinga polyphylla Willd. ex Link	1.12
6	18	Polygala tenuifolia Willd.	0.34
6	18	Aster indicus B.Heyne	0.34
7	19	Imperata cylindrica (L.) P.Beauv.	171.9
7	19	Arthraxon hispidus (Trin.) Makino	31
7	19	Indigofera amblyantha Craib	4.3
7	19	Elsholtzia rugulosa Hemsl.	32.7
7	19	Clinopodium chinense (Benth.) Kuntze	0.5
7	19	Rubus ellipticus Sm.	2.63
7	20	Pycreus flavidus (Retz.) T.Koyama	<0.01
7	20	Ficus tikoua Bureau	36.57
7	20	Erigeron annuus (L.) Pers.	1.17
7	20	Anemone rivularis Buch.-Ham.	8.5
7	20	Cirsium leo Nakai & Kitag.	3.7
7	20	Arthraxon hispidus (Trin.) Makino	7.21
7	20	Plantago asiatica L.	1.1
7	20	Ranunculus japonicus Thunb.	1.58
7	20	Picris hieracioides L.	1.74
7	20	Trifolium repens L.	1.05
7	20	Taraxacum mongolicum Hand.-Mazz.	0.78
7	20	Potentilla chinensis Ser.	1.58
7	20	Cynodon dactylon (L.) Pers.	1.5
7	20	Eleusine indica (L.) Gaertn.	38.5
7	20	Centella asiatica (L.) Urb.	4.3
7	20	Oxalis corniculata L.	0.6
7	20	Geranium nepalense Sweet	1.4
7	20	Justicia procumbens L.	<0.01
7	21	Ficus tikoua Bureau	237.31
7	21	Imperata cylindrica (L.) P.Beauv.	62
7	21	Dicranopteris pedata (Houtt.) Nakaike	8.8
7	21	Artemisia argyi H.Lév. & Vaniot	9.2
7	21	Erigeron annuus (L.) Pers.	0.36
7	21	Eleusine indica (L.) Gaertn.	2.3
7	21	Cynodon dactylon (L.) Pers.	2
7	21	Arthraxon hispidus (Trin.) Makino	2.7
7	21	Trifolium repens L.	1.2
7	21	Geranium wilfordii Maxim.	1.1
8	22	Arthraxon hispidus (Trin.) Makino	8.5
8	22	Echinochloa crus-galli (L.) P. Beauv.	11.6
8	22	Artemisia argyi H.Lév. & Vaniot	30.6
8	22	Artemisia japonica Thunb.	1.1
8	22	Sophora davidii (Franch.) Skeels	28.1
8	22	Centella asiatica (L.) Urb.	0.5
8	22	Justicia procumbens L.	1
8	22	Cymbopogon mekongensis A.Camus	113.56
8	22	Ageratina adenophora (Spreng.) R.King & H.Rob.	0.1
8	22	Coriaria nepalensis Wall.	8.7
8	23	Cymbopogon mekongensis A.Camus	166.35
8	23	Carpesium cernuum L.	35.2
8	23	Artemisia japonica Thunb.	1.5
8	23	Lilium brownii F.E.Br. ex Miellez	0.4
8	23	Arthraxon hispidus (Trin.) Makino	26.3
8	23	Justicia procumbens L.	0.5
8	23	Dunbaria villosa (Thunb.) Makino	0.6
8	23	Rubus lambertianus Ser.	3.3
8	23	Erigeron annuus (L.) Pers.	1
8	24	Coriaria nepalensis Wall.	154.52
8	24	Cymbopogon mekongensis A.Camus	127.04
8	24	Arthraxon hispidus (Trin.) Makino	70.1
8	24	Justicia procumbens L.	0.5
8	24	Imperata cylindrica (L.) P.Beauv.	24.8
8	24	Carpesium cernuum L.	<0.01
9	25	Pennisetum sinese Roxb	1048.73
9	26	Pennisetum sinese Roxb	2068.87
9	27	Pennisetum sinese Roxb	1938.71
10	28	Arundinella hirta (Thunb.) Tanaka	283.5
10	28	Ageratum conyzoides L.	5.7
10	28	Erigeron annuus (L.) Pers.	8
10	29	Arundinella hirta (Thunb.) Tanaka	158.42
10	29	Ageratum conyzoides L.	42.17
10	29	Erigeron annuus (L.) Pers.	31
10	29	Uraria lagopodioides (L.) DC.	0.7
10	30	Ageratum conyzoides L.	125.64
10	30	Cajanus scarabaeoides (L.) Thouars	10.1
10	30	Erigeron annuus (L.) Pers.	29.9
10	30	Undetermined	41.9
11	31	Imperata cylindrica (L.) P.Beauv.	177.36
11	31	Potentilla chinensis Ser.	4.57
11	31	Eragrostis pilosa (L.) P.Beauv.	44.14
11	31	Artemisia argyi H.Lév. & Vaniot	7.13
11	31	Miscanthus sinensis Andersson	124.24
11	32	Imperata cylindrica (L.) P.Beauv.	227.03
11	32	Sophora davidii (Franch.) Skeels	44.42
11	32	Ficus tikoua Bureau	6.08
11	32	Bidens pilosa L.	3.52
11	32	Potentilla chinensis Ser.	2.24
11	32	Carpesium cernuum L.	4.77
11	32	Viola betonicifolia Sm.	1.73
11	33	Imperata cylindrica (L.) P.Beauv.	427.18
11	33	Artemisia argyi H.Lév. & Vaniot	48
12	34	Pennisetum sinese Roxb	136.15
12	34	Potentilla chinensis Ser.	4.67
12	34	Geranium nepalense Sweet	1.66
12	34	Urena lobata L.	7.71
12	34	Arthraxon hispidus (Trin.) Makino	57.25
12	34	Ficus tikoua Bureau	2.65
12	34	Trifolium repens L.	1.6
12	34	Pyracantha fortuneana (Maxim.) H.L.Li	8.01
12	34	Erigeron annuus (L.) Pers.	1.58
12	34	Undetermined	7.87
12	34	Clinopodium chinense (Benth.) Kuntze	2.04
12	35	Pennisetum sinese Roxb	327.4
12	35	Ageratina adenophora (Spreng.) R.King & H.Rob.	4.01
12	35	Ficus tikoua Bureau	12.22
12	35	Erigeron annuus (L.) Pers.	2.13
12	35	Justicia procumbens L.	0.75
12	35	Undetermined	6.93
12	35	Bidens pilosa L.	0.73
12	35	Senecio scandens Buch.-Ham. ex D.Don	1.13
12	35	Arthraxon hispidus (Trin.) Makino	3.5
12	35	Trifolium repens L.	0.65
12	36	Bidens pilosa L.	54.85
12	36	Senecio scandens Buch.-Ham. ex D.Don	67.17
12	36	Undetermined	20.93
12	36	Gynostemma pentaphyllum (Thunb.) Makino	2.29
12	36	Ficus tikoua Bureau	61.11
12	36	Erigeron annuus (L.) Pers.	16.79
12	36	Arthraxon hispidus (Trin.) Makino	1.15
12	36	Trifolium repens L.	0.38
12	36	Undetermined	1.28
12	36	Rubus lambertianus Ser.	2.94
13	37	Paspalum thunbergii Kunth ex Steud.	137.67
13	37	Pennisetum sinese Roxb	92.5
13	37	Trifolium repens L.	6.02
13	37	Artemisia argyi H.Lév. & Vaniot	16.79
13	38	Agrimonia pilosa Ledeb.	71.32
13	38	Artemisia argyi H.Lév. & Vaniot	262.65
13	38	Erigeron annuus (L.) Pers.	9.76
13	38	Trifolium repens L.	4.91
13	38	Pennisetum sinese Roxb	21.63
13	38	Geranium wilfordii Maxim.	0.8
13	38	Stellaria media (L.) Vill.	1.24
13	39	Eragrostis pilosa (L.) P.Beauv.	70.39
13	39	Boehmeria nivea (L.) Gaudich.	9.01
13	39	Pennisetum sinese Roxb	153.23
13	39	Artemisia argyi H.Lév. & Vaniot	6.64
13	39	Agrimonia pilosa Ledeb.	2.14
13	39	Paspalum thunbergii Kunth ex Steud.	45.92
14	40	Paspalum thunbergii Kunth ex Steud.	32.98
14	40	Imperata cylindrica (L.) P.Beauv.	49.11
14	40	Artemisia argyi H.Lév. & Vaniot	64.41
14	40	Rubus lambertianus Ser.	7.01
14	40	Geranium wilfordii Maxim.	17.42
14	40	Clinopodium chinense (Benth.) Kuntze	7.85
14	40	Bidens pilosa L.	25.15
14	40	Urena lobata L.	3.33
14	40	Centella asiatica (L.) Urb.	3.83
14	40	Arthraxon hispidus (Trin.) Makino	7.14
14	41	Chrysopogon aciculatus (Retz.) Trin.	162.42
14	41	Artemisia argyi H.Lév. & Vaniot	110.5
14	41	Urena lobata L.	29.12
14	41	Rubus lambertianus Ser.	28.29
14	41	Cyperus cyperoides (L.) Kuntze	8.9
14	42	Imperata cylindrica (L.) P.Beauv.	207.44
14	42	Artemisia argyi H.Lév. & Vaniot	32.23
14	42	Rubus lambertianus Ser.	10.13
14	42	Picris hieracioides L.	2.71
14	42	Verbena officinalis L.	1.51
14	42	Plantago asiatica L.	2.16
15	43	Pennisetum sinese Roxb	353.86
15	44	Pennisetum sinese Roxb	1260.06
15	45	Pennisetum sinese Roxb	885.44
16	46	Imperata cylindrica (L.) P.Beauv.	111.89
16	46	Carpesium cernuum L.	10.28
16	46	Hypericum monogynum L.	4.48
16	46	Eragrostis pilosa (L.) P.Beauv.	17.63
16	46	Kummerowia striata (Thunb.) Schindl.	2.37
16	47	Imperata cylindrica (L.) P.Beauv.	29.82
16	47	Eragrostis pilosa (L.) P.Beauv.	33.16
16	47	Ficus tikoua Bureau	7
16	48	Imperata cylindrica (L.) P.Beauv.	90.89
16	48	Eragrostis pilosa (L.) P.Beauv.	41.5
16	48	Clinopodium chinense (Benth.) Kuntze	10.7
16	48	Artemisia argyi H.Lév. & Vaniot	9.86
17	49	Ageratina adenophora (Spreng.) R.King & H.Rob.	38.87
17	49	Artemisia argyi H.Lév. & Vaniot	19.38
17	49	Bidens pilosa L.	10.59
17	49	Cibotium barometz (L.) J.Sm.	2.83
17	49	Arthraxon hispidus (Trin.) Makino	1.24
17	49	Fallopia multiflora (Thunb.) Haraldson	4.81
17	49	Indigofera amblyantha Craib	6.69
17	49	Stellaria media (L.) Vill.	2.47
17	49	Undetermined	1.08
17	50	Artemisia argyi H.Lév. & Vaniot	83.5
17	50	Torilis scabra (Thunb.) DC.	3.05
17	50	Hylodesmum podocarpum subsp. oxyphyllum	57.81
17	50	Rubus lambertianus Ser.	7.15
17	50	Potentilla chinensis Ser.	9.77
17	50	Ageratina adenophora (Spreng.) R.King & H.Rob.	18.13
17	50	Kummerowia striata (Thunb.) Schindl.	3.91
17	51	Chrysopogon aciculatus (Retz.) Trin.	45.57
17	51	Undetermined	10.18
17	51	Hylodesmum podocarpum subsp. oxyphyllum	6.32
17	51	Boehmeria nivea (L.) Gaudich.	2.12
17	51	Potentilla chinensis Ser.	5.66
17	51	Macrothelypteris oligophlebia (Baker) Ching	2.97
17	51	Undetermined	11.55
17	51	Ageratina adenophora (Spreng.) R.King & H.Rob.	4.15
17	51	Rubus ellipticus Sm.	14.18
18	52	Miscanthus sinensis Andersson	168.3
18	52	Trifolium repens L.	21.96
18	52	Artemisia argyi H.Lév. & Vaniot	43.17
18	52	Geranium wilfordii Maxim.	2.07
18	52	Torilis scabra (Thunb.) DC.	2.76
18	52	Erigeron annuus (L.) Pers.	3.4
18	52	Clinopodium chinense (Benth.) Kuntze	0.88
18	53	Medicago sativa L.	25.4
18	53	Artemisia argyi H.Lév. & Vaniot	61.97
18	53	Erigeron annuus (L.) Pers.	12.21
18	53	Trifolium pratense L.	27.65
18	53	Geranium wilfordii Maxim.	7.06
18	53	Clinopodium chinense (Benth.) Kuntze	0.8
18	53	Polygala tenuifolia Willd.	2.42
18	53	Viola betonicifolia Sm.	0.69
18	53	Arthraxon hispidus (Trin.) Makino	0.69
18	53	Torilis scabra (Thunb.) DC.	2.79
18	54	Trifolium repens L.	31.4
18	54	Trifolium pratense L.	14.17
18	54	Artemisia argyi H.Lév. & Vaniot	113.6
18	54	Rubus lambertianus Ser.	4.39
18	54	Erigeron annuus (L.) Pers.	8.6
18	54	Torilis scabra (Thunb.) DC.	3
19	55	Miscanthus sinensis Andersson	219.76
19	55	Imperata cylindrica (L.) P.Beauv.	138.4
19	55	Ficus tikoua Bureau	56.91
19	55	Lespedeza bicolor Turcz.	3.07
19	56	Cymbopogon mekongensis A.Camus	88.69
19	56	Artemisia argyi H.Lév. & Vaniot	24.94
19	56	Imperata cylindrica (L.) P.Beauv.	32
19	56	Dioscorea polystachya Turcz.	13.3
19	56	Ficus tikoua Bureau	49.34
19	56	Eragrostis pilosa (L.) P.Beauv.	47.43
19	56	Smilax china L.	21.08
19	57	Cymbopogon mekongensis A.Camus	115.26
19	57	Eragrostis pilosa (L.) P.Beauv.	54.44
19	57	Viola arcuata var. arcuata (Pohl) Müll.Arg.	18.14
19	57	Undetermined	15.23
19	57	Undetermined	40.7
20	58	Anaphalis sinica Hance	27.9
20	58	Potentilla chinensis Ser.	79.44
20	58	Eragrostis pilosa (L.) P.Beauv.	6.04
20	58	Origanum vulgare L.	1.5
20	58	Parthenocissus tricuspidata (Siebold & Zucc.) Planch.	2.77
20	58	Veronica persica Poir.	3.98
20	58	Trifolium repens L.	1.66
20	58	Plantago depressa Willd.	0.58
20	59	Potentilla chinensis Ser.	83.35
20	59	Eragrostis pilosa (L.) P.Beauv.	35.58
20	59	Matteuccia struthiopteris (L.) Tod.	33.67
20	59	Anaphalis sinica Hance	20.82
20	59	Trifolium repens L.	12.98
20	59	Parthenocissus tricuspidata (Siebold & Zucc.) Planch.	21.62
20	59	Polygonum chinense L.	2.25
20	59	Paspalum thunbergii Kunth ex Steud.	16.86
20	60	Matteuccia struthiopteris (L.) Tod.	201.65
20	60	Anaphalis sinica Hance	20.14
20	60	Eragrostis pilosa (L.) P.Beauv.	23.74
20	60	Potentilla chinensis Ser.	30.91
20	60	Paspalum thunbergii Kunth ex Steud.	8.57
20	60	Swertia bimaculata (Siebold & Zucc.) Hook.fil. & Thomson ex C.B.Clarke	6.65
21	61	Potentilla chinensis Ser.	28.32
21	61	Rhododendron simsii Planch.	4.78
21	61	Anaphalis sinica Hance	6.02
21	61	Paspalum thunbergii Kunth ex Steud.	13.02
21	61	Swertia bimaculata (Siebold & Zucc.) Hook.fil. & Thomson ex C.B.Clarke	14.27
21	61	Cyperus rotundus L.	14.55
21	61	Eragrostis pilosa (L.) P.Beauv.	97.27
21	61	Veronica persica Poir.	3.03
21	62	Potentilla chinensis Ser.	59.52
21	62	Swertia bimaculata (Siebold & Zucc.) Hook.fil. & Thomson ex C.B.Clarke	11.51
21	62	Cyanotis arachnoidea C.B.Clarke	1.09
21	62	Paspalum thunbergii Kunth ex Steud.	16.94
21	62	Anaphalis sinica Hance	14.6
21	62	Veronica persica Poir.	10.66
21	62	Eragrostis pilosa (L.) P.Beauv.	24.95
21	62	Hemiphragma heterophyllum Wall.	1.43
21	63	Potentilla chinensis Ser.	25.66
21	63	Anaphalis sinica Hance	20.17
21	63	Veronica persica Poir.	17.57
21	63	Matteuccia struthiopteris (L.) Tod.	74.8
21	63	Paspalum thunbergii Kunth ex Steud.	22.3
21	63	Eragrostis pilosa (L.) P.Beauv.	24.19
21	63	Swertia bimaculata (Siebold & Zucc.) Hook.fil. & Thomson ex C.B.Clarke	13.53
22	64	Clinopodium chinense (Benth.) Kuntze	81.52
22	64	Potentilla chinensis Ser.	180.47
22	64	Trifolium repens L.	50.07
22	64	Rosmarinus officinalis L.	26.73
22	64	Lepidium apetalum Willd.	30.09
22	64	Hypericum japonicum Thunb.	12.37
22	64	Galium spurium L.	40.44
22	64	Pedicularis resupinata L.	5.43
22	64	Eragrostis pilosa (L.) P.Beauv.	8.51
22	65	Matteuccia struthiopteris (L.) Tod.	95.16
22	65	Potentilla chinensis Ser.	204.94
22	65	Clinopodium chinense (Benth.) Kuntze	47.2
22	65	Rhododendron simsii Planch.	22.87
22	65	Eragrostis pilosa (L.) P.Beauv.	28.66
22	65	Swertia bimaculata (Siebold & Zucc.) Hook.fil. & Thomson ex C.B.Clarke	8.7
22	65	Paspalum thunbergii Kunth ex Steud.	58.44
22	65	Geranium wilfordii Maxim.	2.63
22	65	Trifolium repens L.	6.55
22	66	Potentilla chinensis Ser.	166.85
22	66	Galium spurium L.	107.03
22	66	Trifolium repens L.	87.95
22	66	Eragrostis pilosa (L.) P.Beauv.	74.05
22	66	Clinopodium chinense (Benth.) Kuntze	55.12
22	66	Lepidium apetalum Willd.	66.78
22	66	Pedicularis resupinata L.	12.27
23	67	Potentilla chinensis Ser.	54.11
23	67	Phyllostachys edulis (Carrière) J.Houz.	73.93
23	67	Eragrostis pilosa (L.) P.Beauv.	91.18
23	67	Lepidium apetalum Willd.	14.74
23	67	Hypericum japonicum Thunb.	6.73
23	67	Trifolium repens L.	3.94
23	67	Mazus miquelii Makino	3.3
23	67	Galium spurium L.	7.7
23	68	Potentilla chinensis Ser.	123.14
23	68	Eragrostis pilosa (L.) P.Beauv.	125.89
23	68	Phyllostachys edulis (Carrière) J.Houz.	140.33
23	68	Rosmarinus officinalis L.	17.6
23	68	Spiranthes sinensis (Pers.) Ames	2.76
23	68	Swertia bimaculata (Siebold & Zucc.) Hook.fil. & Thomson ex C.B.Clarke	26.05
23	68	Trifolium repens L.	6.88
23	68	Hypericum japonicum Thunb.	5.64
23	68	Galium spurium L.	6.55
23	68	Lepidium apetalum Willd.	17.81
23	69	Matteuccia struthiopteris (L.) Tod.	226.17
23	69	Potentilla chinensis Ser.	122.19
23	69	Duchesnea indica (Andr.) Focke	85.45
23	69	Galium spurium L.	39.29
23	69	Trifolium repens L.	23.57
23	69	Clinopodium chinense (Benth.) Kuntze	50.22
23	69	Hypericum japonicum Thunb.	13
23	69	Swertia bimaculata (Siebold & Zucc.) Hook.fil. & Thomson ex C.B.Clarke	25
23	69	Eragrostis pilosa (L.) P.Beauv.	16.81
23	69	Lepidium apetalum Willd.	35.33
24	70	Trifolium repens L.	87.06
24	70	Lolium perenne L.	88.58
24	70	Stellaria media (L.) Vill.	9.23
24	70	Galinsoga parviflora Cav.	6.15
24	70	Artemisia argyi H.Lév. & Vaniot	24.94
24	70	Polygonum runcinatum Buch.-Ham.	12.16
24	70	Clinopodium chinense (Benth.) Kuntze	20.44
24	71	Trifolium repens L.	50.11
24	71	Polygonum runcinatum Buch.-Ham.	31.42
24	71	Artemisia argyi H.Lév. & Vaniot	31.84
24	71	Clinopodium chinense (Benth.) Kuntze	40.31
24	71	Eragrostis pilosa (L.) P.Beauv.	25.03
24	71	Anaphalis sinica Hance	9.24
24	71	Duchesnea indica (Andr.) Focke	22.28
24	71	Lolium perenne L.	34.21
24	71	Galinsoga parviflora Cav.	19.4
24	71	Potentilla chinensis Ser.	6.89
24	71	Sonchus oleraceus L.	3.65
24	72	Paspalum thunbergii Kunth ex Steud.	71.46
24	72	Lolium perenne L.	39
24	72	Trifolium repens L.	21.61
24	72	Hydrocotyle sibthorpioides Lam.	12.72
25	73	Hylodesmum podocarpum subsp. oxyphyllum	38.53
25	73	Torilis scabra (Thunb.) DC.	18.97
25	73	Artemisia argyi H.Lév. & Vaniot	58.78
25	73	Boehmeria nivea (L.) Gaudich.	39.1
25	73	Clinopodium chinense (Benth.) Kuntze	20.42
25	73	Stellaria media (L.) Vill.	10.58
25	73	Potentilla chinensis Ser.	9.8
25	73	Arthraxon hispidus (Trin.) Makino	18.5
25	73	Agrimonia pilosa Ledeb.	3.83
25	73	Geranium wilfordii Maxim.	1.9
25	74	Undetermined	64.63
25	74	Hylodesmum podocarpum subsp. oxyphyllum	57.11
25	74	Clinopodium chinense (Benth.) Kuntze	40.91
25	74	Agrimonia pilosa Ledeb.	2.92
25	74	Ageratina adenophora (Spreng.) R.King & H.Rob.	11.15
25	74	Arthraxon hispidus (Trin.) Makino	13.63
25	74	Rubus lambertianus Ser.	10.77
25	74	Stellaria media (L.) Vill.	0.8
25	75	Onychium japonicum (Thunb.) Kunze	36.47
25	75	Hylodesmum podocarpum subsp. oxyphyllum	53.98
25	75	Artemisia argyi H.Lév. & Vaniot	46.76
25	75	Clinopodium chinense (Benth.) Kuntze	10.76
25	75	Agrimonia pilosa Ledeb.	9.4
25	75	Stellaria media (L.) Vill.	12.22
25	75	Kummerowia striata (Thunb.) Schindl.	6.32
25	75	Hypericum patulum Thunb.	6.94
25	75	Erigeron annuus (L.) Pers.	2.98
26	76	Bidens pilosa L.	50.99
26	76	Artemisia argyi H.Lév. & Vaniot	64.93
26	76	Arthraxon hispidus (Trin.) Makino	18.52
26	76	Ageratina adenophora (Spreng.) R.King & H.Rob.	9.7
26	76	Pennisetum purpureum Schumach.	25.82
26	76	Rubus lambertianus Ser.	23.48
26	77	Lespedeza bicolor Turcz.	43.8
26	77	Artemisia stechmanniana Besser	22.97
26	77	Ficus tikoua Bureau	15.65
26	77	Bidens pilosa L.	12.73
26	77	Capillipedium parviflorum (R.Br.) Stapf	19.56
26	77	Arthraxon hispidus (Trin.) Makino	11.25
26	77	Artemisia argyi H.Lév. & Vaniot	24.29
26	77	Ageratina adenophora (Spreng.) R.King & H.Rob.	39.74
26	78	Capillipedium parviflorum (R.Br.) Stapf	100.77
26	78	Artemisia argyi H.Lév. & Vaniot	33.72
26	78	Elsholtzia rugulosa Hemsl.	17.84
26	78	Clematis hexapetala Pall.	29.95
26	78	Arthraxon hispidus (Trin.) Makino	15.61
26	78	Origanum vulgare L.	3.32
26	78	Onychium japonicum (Thunb.) Kunze	2.57
26	78	Bidens pilosa L.	9.44
26	78	Cyperus cyperoides (L.) Kuntze	5.18
27	79	Rubus lambertianus Ser.	48.49
27	79	Arthraxon hispidus (Trin.) Makino	28.67
27	79	Potentilla chinensis Ser.	36.2
27	79	Galium spurium L.	10.73
27	79	Artemisia argyi H.Lév. & Vaniot	39.84
27	79	Gonostegia hirta (Blume) Miq.	2.74
27	79	Avena fatua L.	32.92
27	79	Capillipedium parviflorum (R.Br.) Stapf	25.03
27	79	Undetermined	12.34
27	80	Imperata cylindrica (L.) P.Beauv.	167.03
27	80	Matteuccia struthiopteris (L.) Tod.	50.73
27	80	Cyperus cyperoides (L.) Kuntze	11.47
27	80	Galium spurium L.	5.88
27	80	Potentilla chinensis Ser.	12.61
27	80	Arthraxon hispidus (Trin.) Makino	21.75
27	80	Avena fatua L.	1.47
27	80	Elsholtzia rugulosa Hemsl.	12.49
27	81	Imperata cylindrica (L.) P.Beauv.	106.39
27	81	Rubus lambertianus Ser.	47.99
27	81	Cyperus cyperoides (L.) Kuntze	18.99
27	81	Onychium japonicum (Thunb.) Kunze	15.75
27	81	Arthraxon hispidus (Trin.) Makino	18.42
27	81	Potentilla chinensis Ser.	16.02
27	81	Gonostegia hirta (Blume) Miq.	7.56
27	81	Galium spurium L.	2.45
28	82	Geum aleppicum Jacq.	94.23
28	82	Artemisia argyi H.Lév. & Vaniot	113.07
28	82	Clinopodium chinense (Benth.) Kuntze	67.2
28	82	Trifolium repens L.	11.64
28	82	Geranium wilfordii Maxim.	15.85
28	82	Mazus miquelii Makino	4.48
28	83	Artemisia argyi H.Lév. & Vaniot	182.05
28	83	Potentilla chinensis Ser.	24.5
28	83	Torilis scabra (Thunb.) DC.	2.81
28	83	Arthraxon hispidus (Trin.) Makino	13.2
28	83	Trifolium repens L.	3.94
28	83	Rubus lambertianus Ser.	51.9
28	83	Galium spurium L.	0.67
28	83	Swertia bimaculata (Siebold & Zucc.) Hook.fil. & Thomson ex C.B.Clarke	1.89
28	83	Capillipedium parviflorum (R.Br.) Stapf	1.11
28	83	Origanum vulgare L.	2.96
28	84	Matteuccia struthiopteris (L.) Tod.	253.69
28	84	Rubus lambertianus Ser.	24.32
28	84	Torilis scabra (Thunb.) DC.	3.65
29	85	Ficus tikoua Bureau	79.5
29	85	Eleusine indica (L.) Gaertn.	76.96
29	85	Viburnum utile Hemsl. ex Forbes & Hemsl.	17.57
29	85	Coriaria nepalensis Wall.	14.97
29	85	Imperata cylindrica (L.) P.Beauv.	<0.01
29	86	Ficus tikoua Bureau	84.84
29	86	Undetermined	163.03
29	86	Potentilla chinensis Ser.	13.18
29	86	Imperata cylindrica (L.) P.Beauv.	64.73
29	86	Miscanthus floridulus (Labill.) Warb. ex K.Schum. & Lauterb.	52.4
29	87	Imperata cylindrica (L.) P.Beauv.	114.97
29	87	Hypericum patulum Thunb.	67.68
29	87	Ficus tikoua Bureau	78.13
29	87	Matteuccia struthiopteris (L.) Tod.	79.24
29	87	Rubus lambertianus Ser.	37.11
30	88	Artemisia argyi H.Lév. & Vaniot	41.49
30	88	Ficus tikoua Bureau	30.9
30	88	Imperata cylindrica (L.) P.Beauv.	183.53
30	88	Solanum quitoense Lam.	16.75
30	88	Rubus lambertianus Ser.	15.13
30	89	Imperata cylindrica (L.) P.Beauv.	73.98
30	89	Arthraxon hispidus (Trin.) Makino	15.14
30	89	Ficus tikoua Bureau	28.32
30	89	Miscanthus floridulus (Labill.) Warb. ex K.Schum. & Lauterb.	17.62
30	89	Coriaria nepalensis Wall.	13.31
30	90	Ficus tikoua Bureau	37.51
30	90	Artemisia argyi H.Lév. & Vaniot	69.14
30	90	Rubus lambertianus Ser.	17.88
30	90	Arthraxon hispidus (Trin.) Makino	29.46
30	90	Coriaria nepalensis Wall.	27.78
30	90	Capillipedium parviflorum (R.Br.) Stapf	28.93
30	90	Origanum vulgare L.	29.02
31	91	Artemisia argyi H.Lév. & Vaniot	145.82
31	91	Leonurus japonicus Houtt.	58.57
31	91	Duchesnea indica (Andr.) Focke	25.53
31	91	Stellaria media (L.) Vill.	21.75
31	91	Arthraxon hispidus (Trin.) Makino	7.57
31	91	Commelina communis L.	3.34
31	91	Plantago asiatica L.	12.67
31	91	Lysimachia christiniae Hance	17.5
31	92	Hylodesmum podocarpum subsp. oxyphyllum	43.58
31	92	Artemisia argyi H.Lév. & Vaniot	25.76
31	92	Sedum alfredi Hance	8.16
31	92	Cyperus cyperoides (L.) Kuntze	3.21
31	92	Capillipedium parviflorum (R.Br.) Stapf	16.24
31	92	Agrimonia pilosa Ledeb.	15.72
31	92	Gonostegia hirta (Blume) Miq.	13.1
31	92	Clinopodium chinense (Benth.) Kuntze	16.85
31	92	Boehmeria nivea (L.) Gaudich.	4.61
31	92	Pennisetum purpureum Schumach.	15.75
31	93	Artemisia argyi H.Lév. & Vaniot	32.1
31	93	Anaphalis sinica Hance	47.83
31	93	Duchesnea indica (Andr.) Focke	28.39
31	93	Agrimonia pilosa Ledeb.	6.94
31	93	Clematis hexapetala Pall.	27.64
31	93	Melissa axillaris (Benth.) Bakh.f.	26.21
31	93	Anemone vitifolia Buch.-Ham. ex DC.	12.87
31	93	Gonostegia hirta (Blume) Miq.	6.6
31	93	Rubus lambertianus Ser.	22.2
31	93	Pennisetum purpureum Schumach.	6.67
31	93	Onychium siliculosum (Desv.) C. Chr.	12.92
32	94	Undetermined	98.67
32	94	Eremochloa ciliaris (L.) Merr.	11.34
32	94	Elsholtzia rugulosa Hemsl.	22.18
32	94	Artemisia argyi H.Lév. & Vaniot	12.68
32	94	Imperata cylindrica (L.) P.Beauv.	9.46
32	95	Eleocharis yokoscensis (Franch. & Sav.) Tang & F.T.Wang	15.48
32	95	Cymbopogon mekongensis A.Camus	49.02
32	95	Cotoneaster horizontalis Decne.	16.68
32	95	Eremochloa ciliaris (L.) Merr.	7.77
32	95	Hylodesmum podocarpum subsp. oxyphyllum	4.59
32	96	Eleocharis yokoscensis (Franch. & Sav.) Tang & F.T.Wang	20
32	96	Anemone vitifolia Buch.-Ham. ex DC.	20.71
32	96	Artemisia argyi H.Lév. & Vaniot	12.84
32	96	Duhaldea cappa (Buch.-Ham. ex D.Don) Pruski & Anderb.	5.31
32	96	Eleusine indica (L.) Gaertn.	21.76
33	97	Pennisetum sinese Roxb	338.92
33	98	Pennisetum sinese Roxb	56.83
33	99	Imperata cylindrica var. major (Nees) C. E. Hubbard	103.38
33	99	Blumea balsamifera (L.) DC.	4.15
34	100	Heteropogon contortus (L.) P.Beauv. ex Roem. & Schult.	20.07
34	100	Uraria lagopodioides (L.) DC.	2.37
34	100	Praxelis clematidea (Griseb.) R.King & H.Rob.	1.26
34	101	Heteropogon contortus (L.) P.Beauv. ex Roem. & Schult.	291.61
34	101	Uraria lagopodioides (L.) DC.	18.3
34	102	Heteropogon contortus (L.) P.Beauv. ex Roem. & Schult.	11.06
34	102	Uraria lagopodioides (L.) DC.	1.82
34	102	Chromolaena odorata (L.) R.King & H.Rob.	6.06
34	102	Praxelis clematidea (Griseb.) R.King & H.Rob.	1.72
34	102	Carpesium cernuum L.	1.74
35	103	Neyraudia reynaudiana (Kunth) Keng ex Hitchc.	145.47
35	103	Bidens pilosa L.	9.08
35	103	Erigeron acris L.	5.76
35	104	Cynodon dactylon (L.) Pers.	249.45
35	104	Erigeron acris L.	8.01
35	104	Praxelis clematidea (Griseb.) R.King & H.Rob.	1.48
35	105	Neyraudia reynaudiana (Kunth) Keng ex Hitchc.	597.72
36	106	Imperata cylindrica (L.) P.Beauv.	177.21
36	106	Artemisia argyi H.Lév. & Vaniot	33.1
36	106	Potentilla chinensis Ser.	23.64
36	106	Eragrostis pilosa (L.) P.Beauv.	33.24
36	106	Coriaria nepalensis Wall.	22.37
36	106	Ficus tikoua Bureau	17.24
36	106	Abies holophylla Maxim.	24.48
36	107	Imperata cylindrica (L.) P.Beauv.	150.72
36	107	Eragrostis pilosa (L.) P.Beauv.	27.77
36	108	Imperata cylindrica (L.) P.Beauv.	148.37
36	108	Artemisia argyi H.Lév. & Vaniot	38.27
36	108	Eragrostis pilosa (L.) P.Beauv.	46.24
36	108	Rubus lambertianus Ser.	22.2
36	108	Carpesium cernuum L.	12.09
36	108	Coriaria nepalensis Wall.	11.67
36	108	Urena lobata L.	5.42
37	109	Imperata cylindrica (L.) P.Beauv.	187.32
37	109	Eragrostis pilosa (L.) P.Beauv.	78.97
37	109	Artemisia argyi H.Lév. & Vaniot	30.58
37	109	Matteuccia struthiopteris (L.) Tod.	33.55
37	109	Ficus tikoua Bureau	25.21
37	110	Imperata cylindrica (L.) P.Beauv.	132.86
37	110	Eragrostis pilosa (L.) P.Beauv.	39.32
37	110	Artemisia argyi H.Lév. & Vaniot	17.71
37	110	Ficus tikoua Bureau	14.46
37	110	Rubus lambertianus Ser.	14.04
37	110	Cyclosorus parasiticus (L.) Farw.	19.2
37	111	Imperata cylindrica (L.) P.Beauv.	89.12
37	111	Ficus tikoua Bureau	47.66
37	111	Artemisia argyi H.Lév. & Vaniot	27.29
37	111	Erigeron acris L.	17.9
37	111	Rubus lambertianus Ser.	11.86
37	111	Miscanthus floridulus (Labill.) Warb. ex K.Schum. & Lauterb.	22.84
37	111	Patrinia scabiosifolia Fisch. ex Link	7.64
37	111	Patrinia villosa (Thunb.) Juss.	17.43
38	112	Cymbopogon goeringii (Steud.) A.Camus	104.94
38	112	Ageratina adenophora (Spreng.) R.King & H.Rob.	28.09
38	112	Zanthoxylum armatum DC.	13.4
38	112	Arthraxon hispidus (Trin.) Makino	6.74
38	113	Ageratina adenophora (Spreng.) R.King & H.Rob.	97.19
38	113	Indigofera amblyantha Craib	24.36
38	113	Miscanthus floridulus (Labill.) Warb. ex K.Schum. & Lauterb.	19.67
38	113	Eremochloa ciliaris (L.) Merr.	15.03
38	113	Neyraudia reynaudiana (Kunth) Keng ex Hitchc.	21.08
38	113	Bidens pilosa L.	6.51
38	114	Pogonatherum crinitum (Thunb.) Kunth	80.75
38	114	Ageratina adenophora (Spreng.) R.King & H.Rob.	30.26
38	114	Undetermined	13.08
38	114	Ficus tikoua Bureau	39.92
38	114	Miscanthus floridulus (Labill.) Warb. ex K.Schum. & Lauterb.	26.91
39	115	Imperata cylindrica (L.) P.Beauv.	107.73
39	115	Erigeron annuus (L.) Pers.	11.61
39	115	Eragrostis pilosa (L.) P.Beauv.	16.06
39	115	Indigofera amblyantha Craib	5.92
39	115	Artemisia argyi H.Lév. & Vaniot	20.41
39	115	Rubus lambertianus Ser.	10.3
39	115	Axonopus compressus (Sw.) Beauv.	6.44
39	116	Imperata cylindrica (L.) P.Beauv.	69.33
39	116	Artemisia argyi H.Lév. & Vaniot	24.75
39	116	Hylodesmum podocarpum subsp. oxyphyllum	7.74
39	116	Coriaria nepalensis Wall.	3.25
39	116	Erigeron annuus (L.) Pers.	8.73
39	116	Aster indicus B.Heyne	3.39
39	116	Rubus lambertianus Ser.	6.67
39	116	Potentilla chinensis Ser.	5.25
39	116	Eragrostis pilosa (L.) P.Beauv.	35.43
39	117	Imperata cylindrica (L.) P.Beauv.	151.3
39	117	Sophora davidii (Franch.) Skeels	34.06
39	117	Indigofera amblyantha Craib	17.71
39	117	Potentilla chinensis Ser.	18.62
39	117	Eragrostis pilosa (L.) P.Beauv.	13.18
39	117	Cyperus rotundus L.	11.22
40	118	Setaria viridis (L.) P.Beauv.	74.05
40	118	Artemisia argyi H.Lév. & Vaniot	19.15
40	118	Erigeron annuus (L.) Pers.	8.79
40	118	Kyllinga polyphylla Willd. ex Link	9.12
40	118	Galinsoga parviflora Cav.	5.19
40	118	Lysimachia clethroides Duby	13.57
40	119	Artemisia argyi H.Lév. & Vaniot	61.81
40	119	Setaria viridis (L.) P.Beauv.	70.14
40	119	Hylodesmum podocarpum subsp. oxyphyllum	24.69
40	119	Bidens pilosa L.	21.89
40	119	Plantago depressa Willd.	13.72
40	119	Potentilla chinensis Ser.	13.05
40	119	Erigeron annuus (L.) Pers.	11.58
40	120	Setaria viridis (L.) P.Beauv.	55.2
40	120	Hylodesmum podocarpum subsp. oxyphyllum	17.08
40	120	Erigeron annuus (L.) Pers.	13.29
40	120	Artemisia argyi H.Lév. & Vaniot	22.47
40	120	Agrimonia pilosa Ledeb.	16.28
40	120	Verbena officinalis L.	2.78
40	120	Bidens pilosa L.	3.7
41	121	Imperata cylindrica (L.) P.Beauv.	81.28
41	121	Eragrostis pilosa (L.) P.Beauv.	57.52
41	121	Ficus tikoua Bureau	25.14
41	121	Dunbaria villosa (Thunb.) Makino	10.05
41	122	Eragrostis pilosa (L.) P.Beauv.	99.25
41	122	Carpesium cernuum L.	6.25
41	122	Erigeron annuus (L.) Pers.	3.4
41	122	Arthraxon hispidus (Trin.) Makino	6.53
41	122	Cyperus rotundus L.	29.96
41	123	Imperata cylindrica (L.) P.Beauv.	48.81
41	123	Kummerowia striata (Thunb.) Schindl.	28.35
41	123	Eragrostis pilosa (L.) P.Beauv.	28.42
41	123	Ficus tikoua Bureau	6.24
41	123	Dunbaria villosa (Thunb.) Makino	6.73
41	123	Carpesium cernuum L.	4.14
42	124	Praxelis clematidea (Griseb.) R.King & H.Rob.	44.58
42	124	Macrothelypteris oligophlebia (Baker) Ching	425.22
42	125	Miscanthus floridulus (Labill.) Warb. ex K.Schum. & Lauterb.	390.34
42	125	Praxelis clematidea (Griseb.) R.King & H.Rob.	5.91
42	125	Carpesium cernuum L.	6.69
42	125	Artemisia argyi H.Lév. & Vaniot	9.77
42	126	Miscanthus floridulus (Labill.) Warb. ex K.Schum. & Lauterb.	200.57
42	126	Ageratina adenophora (Spreng.) R.King & H.Rob.	51.5
42	126	Carpesium cernuum L.	22.63
42	126	Dicranopteris pedata (Houtt.) Nakaike	31.64
42	126	Dodonaea viscosa (L.) Jacq.	32.51
42	126	Desmodium heterocarpon (L.) DC.	40.38
43	127	Paspalum thunbergii Kunth ex Steud.	44.51
43	127	Juncus effusus L.	158.52
43	127	Kummerowia striata (Thunb.) Schindl.	58.7
43	127	Dunbaria villosa (Thunb.) Makino	30.62
43	127	Arthraxon hispidus (Trin.) Makino	71.78
43	128	Eragrostis pilosa (L.) P.Beauv.	91.01
43	128	Cyperus rotundus L.	12.83
43	128	Duchesnea indica (Andr.) Focke	4.99
43	129	Arthraxon hispidus (Trin.) Makino	104.63
43	129	Cyperus rotundus L.	32.26
43	129	Dicranopteris pedata (Houtt.) Nakaike	5.77
43	129	Miscanthus floridulus (Labill.) Warb. ex K.Schum. & Lauterb.	30.96
43	129	Juncus effusus L.	23.35
43	129	Eragrostis pilosa (L.) P.Beauv.	1.49
43	129	Kummerowia striata (Thunb.) Schindl.	18.44
44	130	Imperata cylindrica (L.) P.Beauv.	62.54
44	130	Ageratina adenophora (Spreng.) R.King & H.Rob.	15.74
44	130	Indigofera amblyantha Craib	16.46
44	130	Bidens pilosa L.	7.17
44	131	Imperata cylindrica (L.) P.Beauv.	36.8
44	131	Pogonatherum crinitum (Thunb.) Kunth	21.34
44	131	Ficus tikoua Bureau	26.75
44	131	Ageratina adenophora (Spreng.) R.King & H.Rob.	21.16
44	131	Matteuccia struthiopteris (L.) Tod.	25.93
44	132	Imperata cylindrica (L.) P.Beauv.	14.45
44	132	Ficus tikoua Bureau	74.42
44	132	Viburnum utile Hemsl. ex Forbes & Hemsl.	7.28
44	132	Neyraudia reynaudiana (Kunth) Keng ex Hitchc.	32.34
44	132	Indigofera amblyantha Craib	7.23
44	132	Bidens pilosa L.	7.05
44	132	Miscanthus sinensis Andersson	10.27
45	133	Apluda mutica L.	161.75
45	133	Arthraxon hispidus (Trin.) Makino	7.86
45	133	Rubus lambertianus Ser.	6.57
45	134	Imperata cylindrica (L.) P.Beauv.	112.41
45	134	Arthraxon hispidus (Trin.) Makino	11.86
45	134	Eragrostis pilosa (L.) P.Beauv.	60.49
45	134	Gynostemma pentaphyllum (Thunb.) Makino	5.82
45	134	Rubus lambertianus Ser.	28.44
45	135	Arthraxon hispidus (Trin.) Makino	66.57
45	135	Imperata cylindrica (L.) P.Beauv.	39.17
45	135	Bidens pilosa L.	27.84
45	135	Acalypha australis L.	20.81
45	135	Gynostemma pentaphyllum (Thunb.) Makino	16.94
45	135	Setaria viridis (L.) P.Beauv.	24.08
45	135	Justicia procumbens L.	6.1
46	136	Ageratina adenophora (Spreng.) R.King & H.Rob.	199.92
46	136	Arthraxon hispidus (Trin.) Makino	46.11
46	136	Praxelis clematidea (Griseb.) R.King & H.Rob.	50.76
46	136	Heteropogon contortus (L.) P.Beauv. ex Roem. & Schult.	27.11
46	137	Praxelis clematidea (Griseb.) R.King & H.Rob.	28.7
46	137	Arthraxon hispidus (Trin.) Makino	69.8
46	137	Erigeron annuus (L.) Pers.	9.94
46	137	Heteropogon contortus (L.) P.Beauv. ex Roem. & Schult.	26.14
46	138	Arthraxon hispidus (Trin.) Makino	85.33
46	138	Ageratina adenophora (Spreng.) R.King & H.Rob.	7.98
46	138	Heteropogon contortus (L.) P.Beauv. ex Roem. & Schult.	4.77
46	138	Praxelis clematidea (Griseb.) R.King & H.Rob.	2.08
46	138	Justicia procumbens L.	1.21
46	138	Patrinia scabiosifolia Fisch. ex Link	3.07
47	139	Imperata cylindrica (L.) P.Beauv.	46.57
47	139	Praxelis clematidea (Griseb.) R.King & H.Rob.	49.82
47	139	Arthraxon hispidus (Trin.) Makino	18.46
47	139	Erigeron annuus (L.) Pers.	5.59
47	140	Praxelis clematidea (Griseb.) R.King & H.Rob.	3.03
47	140	Erigeron annuus (L.) Pers.	5.53
47	140	Arthraxon hispidus (Trin.) Makino	8.84
47	140	Imperata cylindrica (L.) P.Beauv.	43.87
47	140	Apluda mutica L.	6.97
47	140	Rubus lambertianus Ser.	6.86
47	141	Heteropogon contortus (L.) P.Beauv. ex Roem. & Schult.	144.09
47	141	Imperata cylindrica (L.) P.Beauv.	52.75
47	141	Arthraxon hispidus (Trin.) Makino	23.48
47	141	Praxelis clematidea (Griseb.) R.King & H.Rob.	2.79
48	142	Cymbopogon mekongensis A.Camus	165.09
48	142	Imperata cylindrica (L.) P.Beauv.	15.41
48	142	Macrothelypteris oligophlebia (Baker) Ching	37.09
48	142	Rubus innominatus S.Moore	17.45
48	142	Ficus tikoua Bureau	13.46
48	142	Hypericum patulum Thunb.	7.33
48	142	Thalictrum minus L.	8.1
48	143	Imperata cylindrica (L.) P.Beauv.	153.44
48	143	Macrothelypteris oligophlebia (Baker) Ching	74.75
48	143	Senecio scandens Buch.-Ham. ex D.Don	16.15
48	143	Rubus lambertianus Ser.	10.48
48	143	Cymbopogon mekongensis A.Camus	4.72
48	143	Ficus tikoua Bureau	2.97
48	144	Cymbopogon mekongensis A.Camus	208.92
48	144	Macrothelypteris oligophlebia (Baker) Ching	14.41
48	144	Artemisia japonica Thunb.	3.46
48	144	Rubus lambertianus Ser.	2.43
48	144	Rubus ellipticus Sm.	5.55
49	145	Imperata cylindrica (L.) P.Beauv.	48.68
49	145	Macrothelypteris oligophlebia (Baker) Ching	23.22
49	145	Cymbopogon mekongensis A.Camus	9.96
49	145	Paspalum thunbergii Kunth ex Steud.	4.59
49	146	Imperata cylindrica (L.) P.Beauv.	172.51
49	146	Dunbaria villosa (Thunb.) Makino	7.56
49	146	Apluda mutica L.	7.79
49	146	Ficus tikoua Bureau	9.72
49	146	Macrothelypteris oligophlebia (Baker) Ching	7.03
49	147	Imperata cylindrica (L.) P.Beauv.	123.83
49	147	Macrothelypteris oligophlebia (Baker) Ching	16.6
49	147	Ficus tikoua Bureau	15.08
49	147	Cymbopogon mekongensis A.Camus	21.95
49	147	Thalictrum aquilegiifolium L.	5.69
49	147	Indigofera amblyantha Craib	4.04
50	148	Setaria pumila (Poir.) Roem. & Schult.	47.73
50	148	Imperata cylindrica (L.) P.Beauv.	28.51
50	148	Erigeron annuus (L.) Pers.	9.94
50	148	Anaphalis flavescens Hand.-Mazz.	4.39
50	148	Centella asiatica (L.) Urb.	5.4
50	148	Chamaecrista mimosoides (L.) Greene	9.57
50	149	Imperata cylindrica (L.) P.Beauv.	110.68
50	149	Sporobolus fertilis (Steud.) Clayton	15.3
50	149	Erigeron annuus (L.) Pers.	5.07
50	149	Solanum quitoense Lam.	6.44
50	149	Centella asiatica (L.) Urb.	16.24
50	150	Imperata cylindrica (L.) P.Beauv.	77.34
50	150	Bidens pilosa L.	18.42
50	150	Sporobolus fertilis (Steud.) Clayton	42.76
50	150	Centella asiatica (L.) Urb.	13.42
50	150	Paspalum thunbergii Kunth ex Steud.	0.93
50	150	Setaria viridis (L.) P.Beauv.	18.63
50	150	Erigeron annuus (L.) Pers.	5.75
50	150	Artemisia argyi H.Lév. & Vaniot	9.77
51	151	Imperata cylindrica (L.) P.Beauv.	65.73
51	151	Dunbaria villosa (Thunb.) Makino	59
51	151	Sporobolus fertilis (Steud.) Clayton	19.79
51	151	Ficus tikoua Bureau	17.65
51	151	Rubus lambertianus Ser.	2.21
51	151	Anemone vitifolia Buch.-Ham. ex DC.	2.13
51	152	Imperata cylindrica (L.) P.Beauv.	26.5
51	152	Eragrostis pilosa (L.) P.Beauv.	75.73
51	152	Ficus tikoua Bureau	17.65
51	152	Rubus lambertianus Ser.	4.14
51	152	Dunbaria villosa (Thunb.) Makino	20.89
51	152	Justicia procumbens L.	1.65
51	152	Anemone vitifolia Buch.-Ham. ex DC.	7.04
51	153	Heteropogon contortus (L.) P.Beauv. ex Roem. & Schult.	134.66
51	153	Ficus tikoua Bureau	49.07
51	153	Anemone vitifolia Buch.-Ham. ex DC.	29.13
51	153	Dunbaria villosa (Thunb.) Makino	47.61
51	153	Ageratina adenophora (Spreng.) R.King & H.Rob.	15.62
51	153	Matteuccia struthiopteris (L.) Tod.	11.85
52	154	Heteropogon contortus (L.) P.Beauv. ex Roem. & Schult.	145.46
52	154	Macrothelypteris oligophlebia (Baker) Ching	22.02
52	154	Cymbopogon mekongensis A.Camus	35.62
52	154	Halenia elliptica D.Don	2.09
52	154	Ficus tikoua Bureau	11.76
52	154	Cynoglossum divaricatum Stephan ex Lehm.	3.78
52	155	Cymbopogon mekongensis A.Camus	126.13
52	155	Heteropogon contortus (L.) P.Beauv. ex Roem. & Schult.	48.28
52	155	Macrothelypteris oligophlebia (Baker) Ching	38.63
52	155	Melissa axillaris (Benth.) Bakh.f.	1.03
52	155	Rubus lambertianus Ser.	4.1
52	156	Heteropogon contortus (L.) P.Beauv. ex Roem. & Schult.	128.75
52	156	Cymbopogon mekongensis A.Camus	35.95
52	156	Ficus tikoua Bureau	15.14
52	156	Halenia elliptica D.Don	5.79
52	156	Dunbaria villosa (Thunb.) Makino	3.76
52	156	Rubus lambertianus Ser.	1.7
53	157	Cyperus rotundus L.	91.93
53	157	Heteropogon contortus (L.) P.Beauv. ex Roem. & Schult.	24.11
53	157	Hypericum monogynum L.	24.51
53	157	Imperata cylindrica (L.) P.Beauv.	11.54
53	158	Cyperus rotundus L.	94.32
53	158	Hypericum monogynum L.	20.95
53	158	Heteropogon contortus (L.) P.Beauv. ex Roem. & Schult.	7.62
53	158	Halenia elliptica D.Don	6.42
53	159	Sporobolus fertilis (Steud.) Clayton	22.4
53	159	Heteropogon contortus (L.) P.Beauv. ex Roem. & Schult.	114.85
53	159	Cymbopogon mekongensis A.Camus	24.48
53	159	Pogonatherum crinitum (Thunb.) Kunth	18.09
53	159	Artemisia japonica Thunb.	1.62
54	160	Imperata cylindrica (L.) P.Beauv.	114.8
54	160	Heteropogon contortus (L.) P.Beauv. ex Roem. & Schult.	37.03
54	160	Indigofera amblyantha Craib	22.1
54	160	Erigeron annuus (L.) Pers.	2.22
54	161	Imperata cylindrica (L.) P.Beauv.	161.2
54	161	Clerodendranthus spicatus (Thunb.) C.Y.Wu ex H.W.Li	23.86
54	161	Lonicera japonica Thunb.	33.55
54	161	Rubus lambertianus Ser.	13.53
54	161	Arthraxon hispidus (Trin.) Makino	4.04
54	161	Artemisia argyi H.Lév. & Vaniot	6.2
54	162	Imperata cylindrica (L.) P.Beauv.	144.47
54	162	Eragrostis pilosa (L.) P.Beauv.	67.3
54	162	Lonicera japonica Thunb.	11.4
54	162	Arthraxon hispidus (Trin.) Makino	6.74
55	163	Imperata cylindrica (L.) P.Beauv.	69.86
55	163	Eragrostis pilosa (L.) P.Beauv.	17.34
55	163	Arthraxon hispidus (Trin.) Makino	6.06
55	163	Trifolium repens L.	1.83
55	163	Duchesnea indica (Andr.) Focke	16.07
55	164	Imperata cylindrica (L.) P.Beauv.	48.51
55	164	Eragrostis pilosa (L.) P.Beauv.	13.82
55	164	Trifolium repens L.	1.83
55	164	Potentilla chinensis Ser.	4.08
55	164	Duchesnea indica (Andr.) Focke	2.79
55	164	Plantago asiatica L.	0.67
55	164	Arthraxon hispidus (Trin.) Makino	1.51
55	164	Centella asiatica (L.) Urb.	1.48
55	165	Macrothelypteris oligophlebia (Baker) Ching	111.53
55	165	Rubus lambertianus Ser.	24.42
55	165	Imperata cylindrica (L.) P.Beauv.	31.75
55	165	Gonostegia hirta (Blume) Miq.	6.53
55	165	Plantago depressa Willd.	1.68
55	165	Centella asiatica (L.) Urb.	0.75
55	165	Trifolium repens L.	0.82
55	165	Clinopodium chinense (Benth.) Kuntze	2.16
55	165	Eragrostis pilosa (L.) P.Beauv.	3.89
55	165	Arthraxon hispidus (Trin.) Makino	1.23
56	166	Hydrocotyle sibthorpioides Lam.	46.05
56	166	Paspalum thunbergii Kunth ex Steud.	21.64
56	166	Potentilla chinensis Ser.	9.04
56	166	Plantago depressa Willd.	1.53
56	166	Clinopodium chinense (Benth.) Kuntze	1.36
56	166	Trifolium repens L.	11.51
56	167	Hydrocotyle sibthorpioides Lam.	59.82
56	167	Paspalum thunbergii Kunth ex Steud.	35.12
56	167	Trifolium repens L.	9.91
56	167	Plantago depressa Willd.	2.13
56	167	Potentilla chinensis Ser.	4.24
56	168	Hydrocotyle sibthorpioides Lam.	60.58
56	168	Trifolium repens L.	6.25
56	168	Gonostegia hirta (Blume) Miq.	4.43
56	168	Carex neurocarpa Maxim.	16.72
56	168	Potentilla chinensis Ser.	5.15
57	169	Potentilla chinensis Ser.	9.14
57	169	Trifolium repens L.	4.21
57	169	Centella asiatica (L.) Urb.	5.06
57	169	Paspalum thunbergii Kunth ex Steud.	25.73
57	169	Eragrostis pilosa (L.) P.Beauv.	35.46
57	169	Trifolium repens L.	2.36
57	169	Kummerowia striata (Thunb.) Schindl.	2.27
57	170	Imperata cylindrica (L.) P.Beauv.	30.93
57	170	Eragrostis pilosa (L.) P.Beauv.	11.47
57	170	Paspalum thunbergii Kunth ex Steud.	5.19
57	170	Duchesnea indica (Andr.) Focke	4.16
57	170	Arthraxon hispidus (Trin.) Makino	3.21
57	170	Kummerowia striata (Thunb.) Schindl.	6.95
57	170	Centella asiatica (L.) Urb.	0.89
57	170	Fimbristylis littoralis Gaudich.	1.75
57	171	Matteuccia struthiopteris (L.) Tod.	97.9
57	171	Eragrostis pilosa (L.) P.Beauv.	34.22
57	171	Paspalum thunbergii Kunth ex Steud.	28.83
57	171	Artemisia argyi H.Lév. & Vaniot	5.6
57	171	Potentilla chinensis Ser.	2.05
57	171	Centella asiatica (L.) Urb.	11.46
57	171	Pogonatherum crinitum (Thunb.) Kunth	8.03
57	171	Imperata cylindrica (L.) P.Beauv.	13.67
57	171	Carpesium cernuum L.	1.26
57	171	Clinopodium chinense (Benth.) Kuntze	1.46
57	171	Erigeron acris L.	2.17
58	172	Imperata cylindrica (L.) P.Beauv.	181.58
58	172	Ficus tikoua Bureau	40.45
58	172	Pennisetum flaccidum Griseb.	27.07
58	172	Fimbristylis littoralis Gaudich.	1.27
58	173	Imperata cylindrica (L.) P.Beauv.	230.74
58	173	Dunbaria villosa (Thunb.) Makino	43.71
58	173	Cymbopogon mekongensis A.Camus	16.73
58	173	Eragrostis pilosa (L.) P.Beauv.	19.71
58	173	Sporobolus fertilis (Steud.) Clayton	21.17
58	173	Ficus tikoua Bureau	5.79
58	173	Lactuca sibirica (L.) Maxim.	7.25
58	174	Imperata cylindrica (L.) P.Beauv.	180.16
58	174	Sporobolus fertilis (Steud.) Clayton	54.46
58	174	Eragrostis pilosa (L.) P.Beauv.	31.09
58	174	Dunbaria villosa (Thunb.) Makino	14.58
58	174	Arthraxon hispidus (Trin.) Makino	18.5
58	174	Cymbopogon mekongensis A.Camus	6.76
59	175	Imperata cylindrica (L.) P.Beauv.	134.36
59	175	Eragrostis pilosa (L.) P.Beauv.	14.93
59	175	Sonchus oleraceus L.	1.36
59	175	Erigeron annuus (L.) Pers.	2.16
59	176	Imperata cylindrica (L.) P.Beauv.	82.05
59	176	Hypericum patulum Thunb.	10.78
59	176	Artemisia argyi H.Lév. & Vaniot	2.03
59	176	Clematis hexapetala Pall.	18.49
59	176	Axonopus compressus (Sw.) Beauv.	4.46
59	176	Eragrostis pilosa (L.) P.Beauv.	4.51
59	176	Pyracantha fortuneana (Maxim.) H.L.Li	8.15
59	176	Rubus lambertianus Ser.	2.76
59	176	Prunella vulgaris L.	5.8
59	177	Hylodesmum podocarpum subsp. oxyphyllum	127.66
59	177	Imperata cylindrica (L.) P.Beauv.	73.97
59	177	Artemisia argyi H.Lév. & Vaniot	31.12
59	177	Trifolium repens L.	1.66
59	177	Axonopus compressus (Sw.) Beauv.	9.84
59	177	Fimbristylis littoralis Gaudich.	1.41
59	177	Cyperus cyperoides (L.) Kuntze	2.03
60	178	Eragrostis pilosa (L.) P.Beauv.	144.16
60	178	Ficus tikoua Bureau	180.21
60	178	Artemisia japonica Thunb.	16.93
60	178	Heteropogon contortus (L.) P.Beauv. ex Roem. & Schult.	13.81
60	178	Potentilla chinensis Ser.	5.82
60	179	Imperata cylindrica (L.) P.Beauv.	188.25
60	179	Macrothelypteris oligophlebia (Baker) Ching	35.44
60	179	Eragrostis pilosa (L.) P.Beauv.	38.38
60	179	Artemisia japonica Thunb.	9.49
60	179	Heteropogon contortus (L.) P.Beauv. ex Roem. & Schult.	20.01
60	179	Cicuta virosa L.	1.19
60	179	Rubus lambertianus Ser.	1.56
60	179	Bothriochloa ischaemum (L.) Keng	4.34
60	179	Ficus tikoua Bureau	3.03
60	179	Picris hieracioides L.	11.28
60	180	Eragrostis pilosa (L.) P.Beauv.	191.73
60	180	Ficus tikoua Bureau	37.27
60	180	Artemisia japonica Thunb.	5.91
60	180	Clematis hexapetala Pall.	12.41
60	180	Anemone vitifolia Buch.-Ham. ex DC.	15.78
60	180	Centella asiatica (L.) Urb.	2.29
61	181	Artemisia argyi H.Lév. & Vaniot	133.54
61	181	Arthraxon hispidus (Trin.) Makino	105.17
61	181	Rubus lambertianus Ser.	69.33
61	181	Pogonatherum crinitum (Thunb.) Kunth	37.46
61	181	Gonostegia hirta (Blume) Miq.	17.91
61	181	Gynostemma pentaphyllum (Thunb.) Makino	8.86
61	182	Pogonatherum crinitum (Thunb.) Kunth	168.88
61	182	Clinopodium chinense (Benth.) Kuntze	4.12
61	182	Miscanthus floridulus (Labill.) Warb. ex K.Schum. & Lauterb.	8.1
61	183	Pogonatherum crinitum (Thunb.) Kunth	114.7
61	183	Agrimonia pilosa Ledeb.	19.62
61	183	Hylodesmum podocarpum subsp. oxyphyllum	13.03
61	183	Rubus lambertianus Ser.	10.37
61	183	Erigeron acris L.	5.76
61	183	Artemisia argyi H.Lév. & Vaniot	6.67
61	183	Gynostemma pentaphyllum (Thunb.) Makino	7.53
61	183	Miscanthus floridulus (Labill.) Warb. ex K.Schum. & Lauterb.	12.2
61	183	Fallopia multiflora (Thunb.) Haraldson	3.81
62	184	Pogonatherum crinitum (Thunb.) Kunth	90.14
62	184	Artemisia argyi H.Lév. & Vaniot	35.08
62	184	Stellaria media (L.) Vill.	2.92
62	185	Pogonatherum crinitum (Thunb.) Kunth	80.6
62	185	Fagopyrum dibotrys (D.Don) Hara	7.25
62	185	Artemisia argyi H.Lév. & Vaniot	23.1
62	185	Galium spurium L.	8.32
62	185	Polygonum capitatum Buch.-Ham. ex D.Don	1.98
62	185	Potentilla chinensis Ser.	3.03
62	185	Rosa roxburghii Tratt.	6.06
62	186	Pogonatherum crinitum (Thunb.) Kunth	118.54
62	186	Indigofera tinctoria L.	37.89
62	186	Galium spurium L.	13.74
62	186	Elsholtzia rugulosa Hemsl.	12.73
62	186	Fagopyrum dibotrys (D.Don) Hara	9.23
62	186	Artemisia argyi H.Lév. & Vaniot	16.9
62	186	Indigofera amblyantha Craib	25.6
62	186	Anemone vitifolia Buch.-Ham. ex DC.	7.34
63	187	Pogonatherum crinitum (Thunb.) Kunth	133.41
63	187	Artemisia argyi H.Lév. & Vaniot	21.68
63	187	Ageratina adenophora (Spreng.) R.King & H.Rob.	6.7
63	188	Bidens pilosa L.	52.06
63	188	Pogonatherum crinitum (Thunb.) Kunth	10.06
63	188	Justicia procumbens L.	0.8
63	188	Erigeron annuus (L.) Pers.	5.75
63	188	Indigofera amblyantha Craib	3.84
63	188	Cynoglossum lanceolatum Hochst. ex A.DC.	2.45
63	189	Fallopia multiflora (Thunb.) Haraldson	6.76
63	189	Pogonatherum crinitum (Thunb.) Kunth	253.62
63	189	Equisetum arvense L.	6.37
63	189	Artemisia argyi H.Lév. & Vaniot	37.33
63	189	Polygonum chinense L.	12.87
64	190	Cotoneaster horizontalis Decne.	49.46
64	190	Clerodendranthus spicatus (Thunb.) C.Y.Wu ex H.W.Li	1.24
64	190	Hypericum patulum Thunb.	3.45
64	190	Anemone vitifolia Buch.-Ham. ex DC.	4.85
64	190	Cymbopogon goeringii (Steud.) A.Camus	73.46
64	190	Boenninghausenia albiflora (Hook.) Rchb. ex Meisn.	19.03
64	190	Eremochloa ciliaris (L.) Merr.	5.87
64	190	Elsholtzia rugulosa Hemsl.	13.51
64	190	Cyperus rotundus L.	<0.01
64	191	Cymbopogon goeringii (Steud.) A.Camus	69.87
64	191	Clerodendranthus spicatus (Thunb.) C.Y.Wu ex H.W.Li	13
64	191	Ficus tikoua Bureau	15.24
64	191	Anemone vitifolia Buch.-Ham. ex DC.	5.41
64	191	Campanula pallida Wall.	1.12
64	191	Arthraxon hispidus (Trin.) Makino	6.09
64	191	Boenninghausenia albiflora (Hook.) Rchb. ex Meisn.	16.53
64	191	Indigofera amblyantha Craib	7.94
64	191	Origanum vulgare L.	6.1
64	191	Blumea balsamifera (L.) DC.	13.71
64	192	Ficus tikoua Bureau	19.32
64	192	Cymbopogon goeringii (Steud.) A.Camus	101.68
64	192	Halenia corniculata (L.) Cornaz	9.74
64	192	Duchesnea indica (Andr.) Focke	22.76
64	192	Clinopodium chinense (Benth.) Kuntze	5.03
64	192	Macrothelypteris oligophlebia (Baker) Ching	3.64
64	192	Indigofera amblyantha Craib	6.72
64	192	Campylotropis trigonoclada (Franch.) Schindl.	3.88
65	193	Pennisetum sinese Roxb	736.91
65	194	Pennisetum sinese Roxb	222.97
65	195	Pennisetum sinese Roxb	6489.22
66	196	Miscanthus floridulus (Labill.) Warb. ex K.Schum. & Lauterb.	81.46
66	196	Trifolium repens L.	1.12
66	196	Undetermined	2.62
66	196	Setaria viridis (L.) P.Beauv.	9.99
66	196	Bidens pilosa L.	2.79
66	197	Miscanthus floridulus (Labill.) Warb. ex K.Schum. & Lauterb.	60.01
66	197	Arthraxon hispidus (Trin.) Makino	15.82
66	197	Setaria viridis (L.) P.Beauv.	6.56
66	197	Acalypha australis L.	3.98
66	197	Axonopus compressus (Sw.) Beauv.	3.17
66	197	Symphyotrichum subulatum (Michx.) G.L.Nesom	2.11
66	198	Miscanthus floridulus (Labill.) Warb. ex K.Schum. & Lauterb.	273.25
66	198	Symphyotrichum subulatum (Michx.) G.L.Nesom	3.06
66	198	Eragrostis pilosa (L.) P.Beauv.	61.55
66	198	Undetermined	1.8
67	199	Setaria viridis (L.) P.Beauv.	185.38
67	199	Paspalum thunbergii Kunth ex Steud.	77.93
67	199	Xanthium strumarium L.	20.54
67	200	Phragmites australis (Cav.) Trin. ex Steud.	183.92
67	200	Miscanthus floridulus (Labill.) Warb. ex K.Schum. & Lauterb.	172.07
67	200	Coriaria nepalensis Wall.	28.97
67	200	Cnidium monnieri (L.) Cusson	2.21
67	200	Digitaria sanguinalis (L.) Scop.	6.5
67	200	Clematis florida Thunb.	4.29
67	201	Paspalum thunbergii Kunth ex Steud.	234.97
67	201	Trifolium repens L.	6.04
67	201	Imperata cylindrica (L.) P.Beauv.	148.93
67	201	Artemisia argyi H.Lév. & Vaniot	2.79
67	201	Arthraxon hispidus (Trin.) Makino	4.94
67	201	Fallopia multiflora (Thunb.) Haraldson	1.63
67	201	Miscanthus floridulus (Labill.) Warb. ex K.Schum. & Lauterb.	69.13
68	202	Miscanthus floridulus (Labill.) Warb. ex K.Schum. & Lauterb.	144.27
68	203	Miscanthus floridulus (Labill.) Warb. ex K.Schum. & Lauterb.	318.4
68	203	Erigeron annuus (L.) Pers.	4.8
68	203	Anaphalis flavescens Hand.-Mazz.	5.86
68	204	Miscanthus floridulus (Labill.) Warb. ex K.Schum. & Lauterb.	89.2
68	204	Dicranopteris pedata (Houtt.) Nakaike	84.74
69	205	Miscanthus floridulus (Labill.) Warb. ex K.Schum. & Lauterb.	171.56
69	205	Fimbristylis littoralis Gaudich.	14.86
69	205	Prunella vulgaris L.	2.8
69	205	Trifolium repens L.	4.48
69	205	Kummerowia striata (Thunb.) Schindl.	4.78
69	206	Miscanthus floridulus (Labill.) Warb. ex K.Schum. & Lauterb.	274.42
69	206	Senecio scandens Buch.-Ham. ex D.Don	4.07
69	206	Trifolium repens L.	17.9
69	207	Miscanthus floridulus (Labill.) Warb. ex K.Schum. & Lauterb.	302.33
69	207	Carpesium cernuum L.	5.21
69	207	Trifolium repens L.	3.01
69	207	Prunella vulgaris L.	2.54
70	208	Paspalum distichum L.	53.14
70	208	Cyperus microiria Steud.	10.48
70	209	Sonchus oleraceus L.	8.05
70	209	Senecio scandens Buch.-Ham. ex D.Don	34.5
70	209	Erigeron acris L.	18.22
70	209	Cnidium monnieri (L.) Cusson	2.45
70	209	Setaria viridis (L.) P.Beauv.	27.31
70	209	Symphyotrichum subulatum (Michx.) G.L.Nesom	10.03
70	210	Setaria viridis (L.) P.Beauv.	30.93
70	210	Symphyotrichum subulatum (Michx.) G.L.Nesom	5.84
70	210	Digitaria sanguinalis (L.) Scop.	53.67
71	211	Erigeron acris L.	240.41
71	211	Gynostemma pentaphyllum (Thunb.) Makino	1.78
71	211	Lolium perenne L.	3.57
71	212	Pueraria montana (Lour.) Merr.	141.74
71	212	Senecio scandens Buch.-Ham. ex D.Don	93.44
71	212	Erigeron acris L.	4.7
71	212	Lolium perenne L.	3.5
71	212	Trifolium repens L.	1.54
71	213	Imperata cylindrica (L.) P.Beauv.	93.57
71	213	Rumex acetosa L.	35.66
71	213	Senecio scandens Buch.-Ham. ex D.Don	10.76
71	213	Trifolium repens L.	37.8
71	213	Lolium perenne L.	12.13
72	214	Miscanthus floridulus (Labill.) Warb. ex K.Schum. & Lauterb.	176.16
72	214	Chrysopogon aciculatus (Retz.) Trin.	4.78
72	215	Imperata cylindrica (L.) P.Beauv.	262.35
72	215	Kummerowia striata (Thunb.) Schindl.	0.92
72	215	Miscanthus floridulus (Labill.) Warb. ex K.Schum. & Lauterb.	57.99
72	216	Eragrostis pilosa (L.) P.Beauv.	148.04
72	216	Miscanthus floridulus (Labill.) Warb. ex K.Schum. & Lauterb.	16.37
72	216	Artemisia argyi H.Lév. & Vaniot	7.38
72	216	Pyracantha fortuneana (Maxim.) H.L.Li	3.68
73	217	Imperata cylindrica (L.) P.Beauv.	210.49
73	217	Aster indicus B.Heyne	11.47
73	217	Artemisia argyi H.Lév. & Vaniot	57.43
73	217	Leymus chinensis (Trin.) Tzvelev	17.96
73	217	Erigeron annuus (L.) Pers.	4.59
73	217	Trifolium repens L.	2.4
73	217	Taraxacum mongolicum Hand.-Mazz.	0.69
73	218	Imperata cylindrica (L.) P.Beauv.	206.92
73	218	Xanthium strumarium L.	52.55
73	218	Artemisia argyi H.Lév. & Vaniot	141.34
73	218	Carpesium cernuum L.	17.26
73	218	Agrimonia pilosa Ledeb.	6.91
73	218	Trifolium repens L.	3.24
73	218	Ixeris polycephala Cass.	1.76
73	219	Imperata cylindrica (L.) P.Beauv.	417.51
73	219	Artemisia argyi H.Lév. & Vaniot	57.05
73	219	Cnidium monnieri (L.) Cusson	1.93
73	219	Aster indicus B.Heyne	2.98
74	220	Erigeron acris L.	128.8
74	220	Phytolacca acinosa Roxb.	2.49
74	221	Erigeron acris L.	139.44
74	222	Miscanthus floridulus (Labill.) Warb. ex K.Schum. & Lauterb.	197.91
74	222	Kummerowia striata (Thunb.) Schindl.	3.28
74	222	Populus adenopoda Maxim.	4.67
75	223	Erigeron acris L.	160.72
75	223	Arthraxon hispidus (Trin.) Makino	169.44
75	223	Artemisia argyi H.Lév. & Vaniot	58.23
75	224	Imperata cylindrica (L.) P.Beauv.	163.93
75	224	Ficus tikoua Bureau	104.37
75	224	Arthraxon hispidus (Trin.) Makino	6.46
75	224	Sonchus oleraceus L.	4.36
75	224	Artemisia argyi H.Lév. & Vaniot	12.24
75	224	Erigeron annuus (L.) Pers.	13.53
75	225	Imperata cylindrica (L.) P.Beauv.	162.98
75	225	Eragrostis pilosa (L.) P.Beauv.	9.57
75	225	Artemisia scoparia Waldst. & Kit.	11.13
75	225	Kummerowia striata (Thunb.) Schindl.	3.25
75	225	Erigeron annuus (L.) Pers.	5.56
75	225	Arthraxon hispidus (Trin.) Makino	27.37
75	225	Triadica sebifera (L.) Small	2.86
76	226	Miscanthus floridulus (Labill.) Warb. ex K.Schum. & Lauterb.	232.03
76	226	Eragrostis pilosa (L.) P.Beauv.	128.18
76	226	Erigeron acris L.	3.93
76	226	Carpesium cernuum L.	5.69
76	226	Agrimonia pilosa Ledeb.	2.39
76	227	Macrothelypteris oligophlebia (Baker) Ching	184.87
76	227	Miscanthus floridulus (Labill.) Warb. ex K.Schum. & Lauterb.	153.68
76	227	Eragrostis pilosa (L.) P.Beauv.	31.2
76	227	Rubus innominatus S.Moore	11.42
76	227	Erigeron acris L.	3.48
76	227	Quercus fabri Hance	7.3
76	227	Broussonetia papyrifera (L.) Vent.	3.2
76	228	Macrothelypteris oligophlebia (Baker) Ching	327.66
76	228	Miscanthus floridulus (Labill.) Warb. ex K.Schum. & Lauterb.	110.69
76	228	Carpesium cernuum L.	7.95
76	228	Rubus innominatus S.Moore	7.31
76	228	Hemisteptia lyrata (Bunge) Fisch. & C.A.Mey.	0.74
76	228	Oxalis corniculata L.	1.12
76	228	Erigeron acris L.	2.23
77	229	Erigeron acris L.	108.14
77	229	Senecio scandens Buch.-Ham. ex D.Don	36.78
77	229	Sonchus oleraceus L.	3.02
77	229	Setaria viridis (L.) P.Beauv.	2.32
77	229	Imperata cylindrica (L.) P.Beauv.	5.47
77	230	Arthraxon hispidus (Trin.) Makino	209.11
77	230	Senecio scandens Buch.-Ham. ex D.Don	75.62
77	230	Trifolium repens L.	2.88
77	230	Sporobolus fertilis (Steud.) Clayton	3.58
77	231	Imperata cylindrica (L.) P.Beauv.	279.03
77	231	Fallopia multiflora (Thunb.) Haraldson	64.61
77	231	Aster indicus B.Heyne	1.82
77	231	Senecio scandens Buch.-Ham. ex D.Don	2.44
78	232	Arthraxon hispidus (Trin.) Makino	357.74
78	232	Artemisia argyi H.Lév. & Vaniot	7.32
78	232	Tripogon chinensis (Franch.) Hack.	10.32
78	233	Pennisetum alopecuroides (L.) Spreng.	56.58
78	233	Agrimonia pilosa Ledeb.	28.63
78	233	Arthraxon hispidus (Trin.) Makino	191.72
78	233	Eragrostis pilosa (L.) P.Beauv.	88.84
78	233	Viburnum utile Hemsl. ex Forbes & Hemsl.	70.47
78	233	Artemisia argyi H.Lév. & Vaniot	12.43
78	233	Plantago depressa Willd.	1.77
78	233	Zanthoxylum simulans Hance	7.25
78	233	Prunella vulgaris L.	3.12
78	233	Geranium wilfordii Maxim.	1.97
78	233	Miscanthus floridulus (Labill.) Warb. ex K.Schum. & Lauterb.	14.98
78	234	Eragrostis pilosa (L.) P.Beauv.	98.49
78	234	Arthraxon hispidus (Trin.) Makino	101.96
78	234	Agrimonia pilosa Ledeb.	15.5
78	234	Plantago depressa Willd.	4.99
78	234	Sporobolus fertilis (Steud.) Clayton	11.53
78	234	Artemisia argyi H.Lév. & Vaniot	10.45
78	234	Geranium wilfordii Maxim.	1.27
78	234	Boehmeria nivea (L.) Gaudich.	3.19
79	235	Artemisia argyi H.Lév. & Vaniot	86.91
79	235	Stachys oblongifolia Wall. ex Benth.	63.99
79	235	Trifolium repens L.	41.59
79	235	Cryptotaenia japonica Hassk.	8.58
79	235	Sigesbeckia orientalis L.	2.08
79	235	Arthraxon hispidus (Trin.) Makino	8.83
79	235	Gynostemma pentaphyllum (Thunb.) Makino	1.35
79	235	Duchesnea indica (Andr.) Focke	5.43
79	235	Aster indicus B.Heyne	4.25
79	235	Taraxacum mongolicum Hand.-Mazz.	0.66
79	235	Plantago depressa Willd.	1.38
79	236	Trifolium repens L.	70.08
79	236	Gonostegia hirta (Blume) Miq.	37.34
79	236	Arthraxon hispidus (Trin.) Makino	43.73
79	236	Cryptotaenia japonica Hassk.	9.33
79	236	Achyranthes bidentata Blume	7.23
79	236	Clinopodium chinense (Benth.) Kuntze	18.99
79	236	Artemisia argyi H.Lév. & Vaniot	31.42
79	236	Plantago depressa Willd.	4.88
79	236	Geranium wilfordii Maxim.	1.01
79	236	Duchesnea indica (Andr.) Focke	4.21
79	236	Origanum vulgare L.	3.8
79	237	Debregeasia orientalis C.J.Chen	205.99
79	237	Stellaria media (L.) Vill.	102.92
79	237	Trifolium repens L.	31.58
79	237	Galium spurium L.	2.74
79	237	Clinopodium chinense (Benth.) Kuntze	6.39
79	237	Calystegia hederacea Wall.	10.62
79	237	Cryptotaenia japonica Hassk.	2.2
79	237	Stachys oblongifolia Wall. ex Benth.	39.29
79	237	Achyranthes bidentata Blume	13.52
79	237	Artemisia argyi H.Lév. & Vaniot	32.36
79	237	Arthraxon hispidus (Trin.) Makino	1.69
79	237	Gynostemma pentaphyllum (Thunb.) Makino	0.58
80	238	Rumex acetosa L.	56.94
80	238	Trifolium repens L.	23.06
80	238	Artemisia argyi H.Lév. & Vaniot	36.94
80	238	Digitaria sanguinalis (L.) Scop.	6.62
80	238	Xanthium strumarium L.	11.68
80	238	Alternanthera philoxeroides (Mart.) Griseb.	8.62
80	238	Cynodon dactylon (L.) Pers.	5.35
80	238	Plantago depressa Willd.	2.37
80	238	Erigeron annuus (L.) Pers.	7.02
80	238	Cyperus rotundus L.	1.81
80	238	Aster indicus B.Heyne	2.5
80	239	Perilla frutescens var. purpurascens (Hayata) H.W.Li	24.88
80	239	Buddleja lindleyana Fortune ex Lindl.	32.38
80	239	Plantago depressa Willd.	13.58
80	239	Trifolium repens L.	49.71
80	239	Artemisia caruifolia Roxb.	13.14
80	239	Erigeron annuus (L.) Pers.	13.1
80	239	Artemisia argyi H.Lév. & Vaniot	19.12
80	239	Xanthium strumarium L.	19.6
80	239	Clinopodium chinense (Benth.) Kuntze	3.04
80	239	Oxalis corniculata L.	2.02
80	239	Geranium wilfordii Maxim.	1.2
80	239	Phytolacca acinosa Roxb.	3.13
80	239	Erigeron acris L.	3.17
80	240	Artemisia caruifolia Roxb.	28.06
80	240	Artemisia argyi H.Lév. & Vaniot	29.83
80	240	Trifolium repens L.	25.83
80	240	Cynodon dactylon (L.) Pers.	9.02
80	240	Plantago depressa Willd.	2.05
80	240	Setaria viridis (L.) P.Beauv.	1.22
80	240	Xanthium strumarium L.	45.46
80	240	Digitaria sanguinalis (L.) Scop.	2.73
81	241	Pennisetum alopecuroides (L.) Spreng.	169.95
81	241	Gonostegia hirta (Blume) Miq.	8.02
81	241	Artemisia argyi H.Lév. & Vaniot	10.61
81	241	Aster indicus B.Heyne	4.5
81	241	Agrimonia pilosa Ledeb.	3.41
81	241	Plantago depressa Willd.	0.92
81	241	Trifolium repens L.	1.07
81	242	Pennisetum alopecuroides (L.) Spreng.	88.46
81	242	Agrimonia pilosa Ledeb.	73.53
81	242	Elsholtzia ciliata (Thunb.) Hyl.	19.91
81	242	Gonostegia hirta (Blume) Miq.	18.98
81	242	Paspalum thunbergii Kunth ex Steud.	2.58
81	242	Arthraxon hispidus (Trin.) Makino	5.52
81	242	Artemisia argyi H.Lév. & Vaniot	27.98
81	242	Setaria viridis (L.) P.Beauv.	2.6
81	242	Calamagrostis epigeios (L.) Roth	2.49
81	242	Stellaria media (L.) Vill.	1.77
81	243	Pennisetum alopecuroides (L.) Spreng.	158.99
81	243	Gonostegia hirta (Blume) Miq.	50.62
81	243	Forsythia suspensa (Thunb.) Vahl	11.02
81	243	Pogonatherum crinitum (Thunb.) Kunth	11.22
81	243	Elsholtzia ciliata (Thunb.) Hyl.	5.08
81	243	Agrimonia pilosa Ledeb.	6.19
81	243	Artemisia argyi H.Lév. & Vaniot	4.1
81	243	Mosla scabra (Thunb.) C.Y.Wu & H.W.Li	1.82
81	243	Arthraxon hispidus (Trin.) Makino	28.27
82	244	Pogonatherum crinitum (Thunb.) Kunth	86.86
82	244	Artemisia argyi H.Lév. & Vaniot	168.22
82	244	Aster indicus B.Heyne	32.82
82	244	Agrimonia pilosa Ledeb.	7.66
82	244	Ranunculus japonicus Thunb.	28.73
82	244	Trifolium repens L.	11.17
82	244	Galium spurium L.	2.28
82	244	Carduus nutans L.	2.62
82	244	Geranium wilfordii Maxim.	2.27
82	245	Arthraxon hispidus (Trin.) Makino	76.41
82	245	Carduus nutans L.	18.83
82	245	Geranium wilfordii Maxim.	2.23
82	245	Plantago depressa Willd.	2.37
82	245	Aster indicus B.Heyne	3.19
82	245	Carpesium cernuum L.	5.06
82	245	Artemisia argyi H.Lév. & Vaniot	4.73
82	245	Trifolium repens L.	2.19
82	245	Clinopodium chinense (Benth.) Kuntze	1.36
82	246	Artemisia argyi H.Lév. & Vaniot	63.73
82	246	Carduus nutans L.	56.42
82	246	Achyranthes bidentata Blume	2.24
82	246	Polygonum runcinatum Buch.-Ham.	14.61
82	246	Ranunculus japonicus Thunb.	21.56
82	246	Undetermined	57.84
82	246	Geranium wilfordii Maxim.	13.67
82	246	Cryptotaenia japonica Hassk.	9.33
82	246	Stellaria media (L.) Vill.	6.04
82	246	Pogonatherum crinitum (Thunb.) Kunth	4.64
82	246	Origanum vulgare L.	8.44
82	246	Agrimonia pilosa Ledeb.	3.96
83	247	Setaria viridis (L.) P.Beauv.	127.58
83	247	Artemisia argyi H.Lév. & Vaniot	37.79
83	247	Clinopodium chinense (Benth.) Kuntze	21.94
83	247	Geranium wilfordii Maxim.	2.91
83	247	Agrimonia pilosa Ledeb.	8.25
83	247	Ranunculus japonicus Thunb.	3.88
83	247	Polygonum runcinatum Buch.-Ham.	20.95
83	247	Aster indicus B.Heyne	12.89
83	247	Arthraxon hispidus (Trin.) Makino	3.35
83	247	Galium spurium L.	0.65
83	247	Anemone vitifolia Buch.-Ham. ex DC.	14.83
83	247	Cryptotaenia japonica Hassk.	4.35
83	247	Dunbaria villosa (Thunb.) Makino	3.48
83	247	Cnidium monnieri (L.) Cusson	3.58
83	247	Blumea axillaris (Lam.) DC.	7.97
83	248	Miscanthus floridulus (Labill.) Warb. ex K.Schum. & Lauterb.	104.62
83	248	Setaria viridis (L.) P.Beauv.	14.43
83	248	Vicia sepium L.	6.1
83	248	Stellaria media (L.) Vill.	4.81
83	248	Arthraxon hispidus (Trin.) Makino	129.86
83	248	Gonostegia hirta (Blume) Miq.	12.62
83	248	Clinopodium chinense (Benth.) Kuntze	8.32
83	248	Commelina communis L.	4.6
83	248	Galium spurium L.	0.77
83	248	Hylodesmum podocarpum (DC.) H.Ohashi & R.R.Mill	18.02
83	248	Artemisia argyi H.Lév. & Vaniot	7.23
83	248	Geranium wilfordii Maxim.	3.07
83	248	Agrimonia pilosa Ledeb.	16.08
83	248	Plantago depressa Willd.	2.84
83	248	Origanum vulgare L.	3.32
83	249	Pennisetum alopecuroides (L.) Spreng.	107.79
83	249	Gonostegia hirta (Blume) Miq.	60.47
83	249	Carex cruciata Wahlenb.	90.66
83	249	Polygonum runcinatum Buch.-Ham.	13.62
83	249	Houttuynia cordata Thunb.	2.34
83	249	Anaphalis margaritacea (L.) Benth. ex C.B.Clarke	21.67
83	249	Agrimonia pilosa Ledeb.	9.27
83	249	Ranunculus japonicus Thunb.	3.28
83	249	Boehmeria nivea (L.) Gaudich.	25.1
83	249	Stellaria media (L.) Vill.	1.3
83	249	Aster indicus B.Heyne	2.78
83	249	Dipsacus asper Wall.	7.08
83	249	Arthraxon hispidus (Trin.) Makino	1.8
84	250	Macrothelypteris oligophlebia (Baker) Ching	138.69
84	250	Gonostegia hirta (Blume) Miq.	92.94
84	250	Leptochloa chinensis (L.) Nees	40.45
84	250	Juncus effusus L.	38.25
84	250	Agrimonia pilosa Ledeb.	45.04
84	250	Origanum vulgare L.	14.5
84	250	Arthraxon hispidus (Trin.) Makino	37.53
84	250	Clinopodium chinense (Benth.) Kuntze	5.86
84	250	Houttuynia cordata Thunb.	1.91
84	250	Carex liparocarpos Gaudin	2.2
84	250	Forsythia suspensa (Thunb.) Vahl	4.17
84	250	Artemisia argyi H.Lév. & Vaniot	18.18
84	250	Miscanthus floridulus (Labill.) Warb. ex K.Schum. & Lauterb.	25.16
84	250	Galium spurium L.	0.86
84	250	Plantago depressa Willd.	2.02
84	250	Matteuccia struthiopteris (L.) Tod.	7.17
84	251	Polygonum runcinatum Buch.-Ham.	44.65
84	251	Debregeasia orientalis C.J.Chen	82.79
84	251	Artemisia argyi H.Lév. & Vaniot	69.67
84	251	Geranium wilfordii Maxim.	5.42
84	251	Plantago depressa Willd.	7.93
84	251	Stellaria media (L.) Vill.	12.45
84	251	Kyllinga polyphylla Willd. ex Link	1.09
84	251	Juncus effusus L.	4.24
84	251	Ranunculus japonicus Thunb.	6.12
84	251	Cryptotaenia japonica Hassk.	9.33
84	251	Polygonum hydropiper L.	25.68
84	251	Clinopodium chinense (Benth.) Kuntze	2.82
84	251	Gonostegia hirta (Blume) Miq.	1.73
84	251	Origanum vulgare L.	0.84
84	251	Matteuccia struthiopteris (L.) Tod.	1.7
84	252	Matteuccia struthiopteris (L.) Tod.	37.21
84	252	Macrothelypteris oligophlebia (Baker) Ching	293.72
84	252	Rubus parkeri Hance	72.16
84	252	Cryptotaenia japonica Hassk.	9.46
84	252	Gonostegia hirta (Blume) Miq.	3.14
84	252	Artemisia argyi H.Lév. & Vaniot	30.81
84	252	Dunbaria villosa (Thunb.) Makino	3.89
84	252	Miscanthus floridulus (Labill.) Warb. ex K.Schum. & Lauterb.	46.02
84	252	Blumea balsamifera (L.) DC.	8.11
84	252	Clinopodium chinense (Benth.) Kuntze	5.13
84	252	Agrimonia pilosa Ledeb.	7.01
84	252	Stellaria media (L.) Vill.	3.34
84	252	Leptochloa chinensis (L.) Nees	5.05
84	252	Clematis hexapetala Pall.	8.56
85	253	Heteropogon contortus (L.) P.Beauv. ex Roem. & Schult.	98.57
85	253	Eragrostis pilosa (L.) P.Beauv.	14.9
85	253	Ficus tikoua Bureau	78.98
85	253	Artemisia japonica Thunb.	22.53
85	253	Cyperus rotundus L.	18.86
85	253	Lespedeza tomentosa (Thunb.) Siebold ex Maxim.	31.32
85	253	Artemisia argyi H.Lév. & Vaniot	9.31
85	254	Imperata cylindrica (L.) P.Beauv.	34.79
85	254	Heteropogon contortus (L.) P.Beauv. ex Roem. & Schult.	113.05
85	254	Kummerowia striata (Thunb.) Schindl.	4.22
85	254	Artemisia japonica Thunb.	11.28
85	254	Ficus tikoua Bureau	12.67
85	254	Agrimonia pilosa Ledeb.	1.87
85	254	Dodonaea viscosa (L.) Jacq.	4.92
85	254	Pyracantha fortuneana (Maxim.) H.L.Li	4.52
85	255	Imperata cylindrica (L.) P.Beauv.	150.63
85	255	Ficus tikoua Bureau	118.42
85	255	Rhus chinensis Mill.	46.18
85	255	Artemisia argyi H.Lév. & Vaniot	7.26
85	255	Artemisia japonica Thunb.	7.92
86	256	Aster indicus B.Heyne	115.11
86	256	Kummerowia striata (Thunb.) Schindl.	39.62
86	256	Setaria viridis (L.) P.Beauv.	11.87
86	256	Trifolium repens L.	14.25
86	256	Plantago depressa Willd.	2.32
86	256	Artemisia argyi H.Lév. & Vaniot	22.82
86	256	Kyllinga polyphylla Willd. ex Link	2.18
86	256	Hydrocotyle sibthorpioides Lam.	1.37
86	256	Arthraxon hispidus (Trin.) Makino	10.24
86	256	Juncus effusus L.	4.79
86	257	Macrothelypteris oligophlebia (Baker) Ching	231.74
86	257	Trifolium repens L.	65.64
86	257	Arthraxon hispidus (Trin.) Makino	23.57
86	257	Clinopodium chinense (Benth.) Kuntze	9.51
86	257	Erigeron annuus (L.) Pers.	9.76
86	257	Kummerowia striata (Thunb.) Schindl.	15.49
86	257	Origanum vulgare L.	2.52
86	257	Duchesnea indica (Andr.) Focke	1.66
86	257	Artemisia argyi H.Lév. & Vaniot	3.35
86	257	Plantago depressa Willd.	2.15
86	257	Carpesium cernuum L.	4.55
86	258	Senecio scandens Buch.-Ham. ex D.Don	87.05
86	258	Debregeasia orientalis C.J.Chen	63.1
86	258	Clinopodium chinense (Benth.) Kuntze	60.41
86	258	Arthraxon hispidus (Trin.) Makino	15.18
86	258	Pogonatherum crinitum (Thunb.) Kunth	28.46
86	258	Plantago depressa Willd.	6.9
86	258	Rosa roxburghii Tratt.	10.93
86	258	Sporobolus fertilis (Steud.) Clayton	4.05
86	258	Geum aleppicum Jacq.	4.46
86	258	Erigeron annuus (L.) Pers.	5.5
86	258	Rubus parkeri Hance	39.97
86	258	Buddleja lindleyana Fortune ex Lindl.	12.97
86	258	Artemisia argyi H.Lév. & Vaniot	9.54
86	258	Agrimonia pilosa Ledeb.	4.16
87	259	Gonostegia hirta (Blume) Miq.	81.87
87	259	Pogonatherum crinitum (Thunb.) Kunth	45.54
87	259	Artemisia argyi H.Lév. & Vaniot	56.68
87	259	Geranium wilfordii Maxim.	21.08
87	259	Polygonum runcinatum Buch.-Ham.	24.68
87	259	Mosla scabra (Thunb.) C.Y.Wu & H.W.Li	4.33
87	259	Duchesnea indica (Andr.) Focke	2.26
87	259	Stellaria media (L.) Vill.	10.85
87	259	Paspalum thunbergii Kunth ex Steud.	24.55
87	259	Hydrocotyle sibthorpioides Lam.	3.05
87	259	Galinsoga parviflora Cav.	4.91
87	259	Rosa roxburghii Tratt.	17.16
87	259	Hylodesmum podocarpum subsp. oxyphyllum	4.19
87	260	Pennisetum alopecuroides (L.) Spreng.	158.69
87	260	Polygonum runcinatum Buch.-Ham.	62.11
87	260	Artemisia argyi H.Lév. & Vaniot	50.75
87	260	Stellaria media (L.) Vill.	17.06
87	260	Geranium wilfordii Maxim.	14.68
87	260	Commelina communis L.	19.89
87	260	Arthraxon hispidus (Trin.) Makino	21.38
87	260	Plantago depressa Willd.	4.73
87	260	Setaria viridis (L.) P.Beauv.	21.89
87	260	Pogonatherum crinitum (Thunb.) Kunth	6.93
87	260	Agrimonia pilosa Ledeb.	9.53
87	260	Geum aleppicum Jacq.	3.01
87	261	Artemisia argyi H.Lév. & Vaniot	70.22
87	261	Hylodesmum podocarpum (DC.) H.Ohashi & R.R.Mill	33.96
87	261	Geum japonicum var. chinense F.Bolle	19.96
87	261	Galium spurium L.	15.31
87	261	Clinopodium chinense (Benth.) Kuntze	20.72
87	261	Undetermined	202.72
87	261	Patrinia scabiosifolia Fisch. ex Link	104.6
87	261	Macrothelypteris oligophlebia (Baker) Ching	14.88
87	261	Arthraxon hispidus (Trin.) Makino	38.87
87	261	Gonostegia hirta (Blume) Miq.	7.52
88	262	Artemisia argyi H.Lév. & Vaniot	132.47
88	262	Arthraxon hispidus (Trin.) Makino	46.82
88	262	Mosla scabra (Thunb.) C.Y.Wu & H.W.Li	21.82
88	262	Aster indicus B.Heyne	14.87
88	262	Clinopodium chinense (Benth.) Kuntze	17.12
88	262	Forsythia suspensa (Thunb.) Vahl	20.24
88	262	Trifolium repens L.	18.92
88	262	Erigeron annuus (L.) Pers.	22.22
88	262	Duchesnea indica (Andr.) Focke	6.72
88	262	Geum aleppicum Jacq.	10.83
88	262	Rubus innominatus S.Moore	18.41
88	263	Pennisetum alopecuroides (L.) Spreng.	120.46
88	263	Anaphalis margaritacea (L.) Benth. ex C.B.Clarke	67.08
88	263	Gonostegia hirta (Blume) Miq.	45.69
88	263	Matteuccia struthiopteris (L.) Tod.	19.88
88	263	Dunbaria villosa (Thunb.) Makino	34.56
88	263	Artemisia argyi H.Lév. & Vaniot	38
88	263	Agrimonia pilosa Ledeb.	11.5
88	263	Geum aleppicum Jacq.	11.41
88	263	Juncus effusus L.	7.33
88	264	Pennisetum alopecuroides (L.) Spreng.	126.46
88	264	Artemisia argyi H.Lév. & Vaniot	99.17
88	264	Duchesnea indica (Andr.) Focke	54.16
88	264	Galium spurium L.	31.44
88	264	Carex liparocarpos Gaudin	38.58
88	264	Agrimonia pilosa Ledeb.	30.99
88	264	Plantago depressa Willd.	4.41
88	264	Aster indicus B.Heyne	25.08
89	265	Imperata cylindrica (L.) P.Beauv.	252.02
89	265	Kummerowia striata (Thunb.) Schindl.	26.16
89	265	Trifolium repens L.	17.06
89	265	Artemisia argyi H.Lév. & Vaniot	14.18
89	265	Artemisia japonica Thunb.	3.41
89	265	Sophora davidii (Franch.) Skeels	3.47
89	265	Agrimonia pilosa Ledeb.	24.93
89	265	Erigeron annuus (L.) Pers.	6.48
89	265	Mosla scabra (Thunb.) C.Y.Wu & H.W.Li	0.68
89	265	Dunbaria villosa (Thunb.) Makino	9.8
89	265	Carex gibba Wahlenb.	6.96
89	265	Plantago depressa Willd.	1.62
89	265	Lindernia procumbens (Krock.) Philcox	2.11
89	265	Blumea balsamifera (L.) DC.	1.76
89	266	Arundinella hirta (Thunb.) Tanaka	77.25
89	266	Setaria viridis (L.) P.Beauv.	74.76
89	266	Kummerowia striata (Thunb.) Schindl.	36.03
89	266	Forsythia suspensa (Thunb.) Vahl	5.28
89	266	Artemisia argyi H.Lév. & Vaniot	61.04
89	266	Miscanthus floridulus (Labill.) Warb. ex K.Schum. & Lauterb.	10.04
89	266	Agrimonia pilosa Ledeb.	8.97
89	266	Artemisia argyi H.Lév. & Vaniot	6.68
89	266	Trifolium repens L.	18.02
89	266	Pogonatherum crinitum (Thunb.) Kunth	51.97
89	266	Mosla scabra (Thunb.) C.Y.Wu & H.W.Li	1.55
89	266	Dipsacus asper Wall.	5.33
89	266	Dunbaria villosa (Thunb.) Makino	5.6
89	266	Geranium wilfordii Maxim.	1.57
89	266	Kyllinga polyphylla Willd. ex Link	0.95
89	266	Duchesnea indica (Andr.) Focke	3.51
89	267	Sclerochloa dura (L.) P.Beauv.	257.78
89	267	Lotus corniculatus L.	13.5
89	267	Trifolium repens L.	27.11
89	267	Ainsliaea yunnanensis Franch.	6.33
89	267	Hydrocotyle sibthorpioides Lam.	2.34
89	267	Plantago depressa Willd.	1.3
89	267	Dipsacus asper Wall.	6.83
89	267	Galium spurium L.	1.28
89	267	Setaria faberi R.A.W.Herrm.	14.44
90	268	Imperata cylindrica (L.) P.Beauv.	96.1
90	268	Zoysia japonica Steud.	29.29
90	268	Trifolium repens L.	11.2
90	268	Symphyotrichum subulatum (Michx.) G.L.Nesom	8.49
90	268	Erigeron acris L.	17.67
90	268	Ixeris polycephala Cass.	1.68
90	268	Setaria viridis (L.) P.Beauv.	2.24
90	268	Miscanthus floridulus (Labill.) Warb. ex K.Schum. & Lauterb.	58.48
90	269	Trifolium repens L.	110.24
90	269	Plantago depressa Willd.	19.84
90	269	Setaria viridis (L.) P.Beauv.	20.01
90	269	Oenothera speciosa Nutt.	21.71
90	269	Verbena bonariensis L.	74.62
90	269	Kyllinga polyphylla Willd. ex Link	5.55
90	269	Erigeron acris L.	3.45
90	269	Bidens tripartita L.	2.93
90	269	Zoysia japonica Steud.	19.92
90	269	Erigeron annuus (L.) Pers.	2.4
90	270	Imperata cylindrica (L.) P.Beauv.	123.99
90	270	Erigeron acris L.	31.16
90	270	Mazus miquelii Makino	16.22
90	270	Verbena bonariensis L.	9.72
90	270	Setaria viridis (L.) P.Beauv.	26.48
90	270	Hydrocotyle sibthorpioides Lam.	2.05
90	270	Artemisia argyi H.Lév. & Vaniot	2.72
90	270	Acalypha australis L.	1.33
90	270	Oxalis corniculata L.	1.42
91	271	Polygonum hydropiper L.	88.38
91	271	Alternanthera philoxeroides (Mart.) Griseb.	9.59
91	271	Ixeris polycephala Cass.	1.42
91	271	Echinochloa crus-galli var. zelayensis (Kunth) Hitchc.	21.74
91	271	Symphyotrichum subulatum (Michx.) G.L.Nesom	2.59
91	271	Acalypha australis L.	2.59
91	271	Plantago depressa Willd.	1.83
91	271	Cyperus rotundus L.	17.7
91	271	Oxalis corniculata L.	0.64
91	272	Xanthium strumarium L.	117.67
91	272	Equisetum hyemale L.	14.66
91	272	Echinochloa crus-galli var. zelayensis (Kunth) Hitchc.	23.05
91	272	Eclipta prostrata (L.) L.	12.4
91	272	Digitaria sanguinalis (L.) Scop.	17.51
91	272	Artemisia argyi H.Lév. & Vaniot	5.07
91	272	Cyperus rotundus L.	4.11
91	272	Commelina benghalensis L.	3.27
91	273	Eleusine indica (L.) Gaertn.	133.76
91	273	Echinochloa crus-galli var. zelayensis (Kunth) Hitchc.	13.64
91	273	Artemisia caruifolia Roxb.	43.97
91	273	Bidens tripartita L.	2.76
91	273	Digitaria sanguinalis (L.) Scop.	13.04
91	273	Acalypha australis L.	2.66
91	273	Chenopodium album L.	1.33
91	273	Alternanthera philoxeroides (Mart.) Griseb.	2.15
92	274	Imperata cylindrica (L.) P.Beauv.	139.6
92	274	Agrimonia pilosa Ledeb.	28.21
92	274	Ficus tikoua Bureau	45.23
92	274	Artemisia argyi H.Lév. & Vaniot	13.3
92	274	Artemisia argyi H.Lév. & Vaniot	7.1
92	274	Styphnolobium japonicum (L.) Schott	47.57
92	274	Kummerowia striata (Thunb.) Schindl.	13.41
92	274	Aster indicus B.Heyne	17.37
92	274	Eragrostis pilosa (L.) P.Beauv.	19.87
92	275	Sorbaria arborea C.K.Schneid.	128.97
92	275	Imperata cylindrica (L.) P.Beauv.	95.11
92	275	Vitex negundo L.	21.96
92	275	Mazus miquelii Makino	2.39
92	275	Justicia procumbens L.	2.08
92	276	Imperata cylindrica (L.) P.Beauv.	226.74
92	276	Vitex negundo L.	65.9
92	276	Siphonostegia chinensis Benth.	14.68
92	276	Ficus tikoua Bureau	24.6
92	276	Tripogon chinensis (Franch.) Hack.	17.29
93	277	Arundinella hirta (Thunb.) Tanaka	322.06
93	277	Trifolium repens L.	2.25
93	277	Osbeckia stellata Buch.-Ham. ex KerGawl.	5.32
93	277	Duchesnea indica (Andr.) Focke	4.93
93	277	Oxalis corniculata L.	0.74
93	277	Epilobium hirsutum L.	4.12
93	277	Setaria viridis (L.) P.Beauv.	42.59
93	277	Elsholtzia ciliata (Thunb.) Hyl.	1.39
93	278	Arundinella hirta (Thunb.) Tanaka	57.23
93	278	Macrothelypteris oligophlebia (Baker) Ching	207.76
93	278	Osbeckia stellata Buch.-Ham. ex KerGawl.	25.06
93	278	Mosla scabra (Thunb.) C.Y.Wu & H.W.Li	3.32
93	278	Elsholtzia ciliata (Thunb.) Hyl.	2.2
93	278	Kummerowia striata (Thunb.) Schindl.	18.54
93	278	Hydrocotyle sibthorpioides Lam.	15.66
93	278	Duchesnea indica (Andr.) Focke	7.44
93	278	Lespedeza pilosa (Thunb.) Siebold & Zucc.	4.05
93	278	Forsythia suspensa (Thunb.) Vahl	4.92
93	279	Osbeckia stellata Buch.-Ham. ex KerGawl.	54.2
93	279	Macrothelypteris oligophlebia (Baker) Ching	37.81
93	279	Trifolium repens L.	4.92
93	279	Paspalum thunbergii Kunth ex Steud.	64.28
93	279	Arthraxon hispidus (Trin.) Makino	15.29
93	279	Duchesnea indica (Andr.) Focke	11.15
93	279	Miscanthus floridulus (Labill.) Warb. ex K.Schum. & Lauterb.	5
93	279	Mosla chinensis Maxim.	2.94
93	279	Anaphalis margaritacea (L.) Benth. ex C.B.Clarke	5.68
93	279	Hydrocotyle sibthorpioides Lam.	1.05
93	279	Kummerowia striata (Thunb.) Schindl.	4.85
93	279	Arundinella hirta (Thunb.) Tanaka	47.29
94	280	Imperata cylindrica (L.) P.Beauv.	168.26
94	280	Eragrostis pilosa (L.) P.Beauv.	40.2
94	280	Lespedeza pilosa (Thunb.) Siebold & Zucc.	11.37
94	280	Kummerowia striata (Thunb.) Schindl.	7.4
94	280	Rubus lambertianus Ser.	4.86
94	280	Arthraxon hispidus (Trin.) Makino	3.39
94	281	Imperata cylindrica (L.) P.Beauv.	285.85
94	281	Eragrostis pilosa (L.) P.Beauv.	21.58
94	281	Kummerowia striata (Thunb.) Schindl.	23.79
94	281	Arthraxon hispidus (Trin.) Makino	4.36
94	281	Plantago depressa Willd.	4.41
94	282	Eragrostis pilosa (L.) P.Beauv.	84.16
94	282	Imperata cylindrica (L.) P.Beauv.	144.04
94	282	Lespedeza cuneata (Dum.Cours.) G. Don	8.81
95	283	Ambrosia artemisiifolia L.	142.5
95	283	Hylodesmum podocarpum (DC.) H.Ohashi & R.R.Mill	58.77
95	283	Kummerowia striata (Thunb.) Schindl.	23.62
95	283	Arthraxon hispidus (Trin.) Makino	4.43
95	283	Picris hieracioides L.	13.61
95	283	Cnidium monnieri (L.) Cusson	11.64
95	283	Agrimonia pilosa Ledeb.	10.22
95	283	Eragrostis pilosa (L.) P.Beauv.	11.04
95	283	Lonicera japonica Thunb.	8.2
95	284	Arundinella hirta (Thunb.) Tanaka	86.71
95	284	Eragrostis pilosa (L.) P.Beauv.	24.53
95	284	Artemisia argyi H.Lév. & Vaniot	111.28
95	284	Carex breviculmis R.Br.	135.58
95	284	Kummerowia striata (Thunb.) Schindl.	13.58
95	284	Hylodesmum podocarpum (DC.) H.Ohashi & R.R.Mill	17.53
95	284	Agrimonia pilosa Ledeb.	10.38
95	285	Imperata cylindrica (L.) P.Beauv.	174.81
95	285	Kummerowia striata (Thunb.) Schindl.	41.56
95	285	Agrimonia pilosa Ledeb.	11.17
95	285	Ficus tikoua Bureau	22.64
95	285	Eragrostis pilosa (L.) P.Beauv.	18.83
95	285	Artemisia argyi H.Lév. & Vaniot	17.97
95	285	Pennisetum alopecuroides (L.) Spreng.	61.56
96	286	Arthraxon hispidus (Trin.) Makino	22.04
96	286	Artemisia argyi H.Lév. & Vaniot	18.48
96	286	Agrimonia pilosa Ledeb.	22.03
96	286	Aster indicus B.Heyne	6.48
96	286	Imperata cylindrica (L.) P.Beauv.	9.54
96	286	Mosla scabra (Thunb.) C.Y.Wu & H.W.Li	10.66
96	286	Justicia procumbens L.	5.47
96	286	Carpesium cernuum L.	16.94
96	286	Gonostegia hirta (Blume) Miq.	1.33
96	286	Xanthium strumarium L.	3.8
96	286	Erigeron acris L.	5.28
96	287	Kummerowia striata (Thunb.) Schindl.	33.5
96	287	Arthraxon hispidus (Trin.) Makino	62.61
96	287	Setaria viridis (L.) P.Beauv.	10.6
96	287	Desmodium gangeticum (L.) DC.	35.37
96	287	Hylodesmum podocarpum (DC.) H.Ohashi & R.R.Mill	7.54
96	287	Xanthium strumarium L.	8.06
96	287	Artemisia argyi H.Lév. & Vaniot	17.2
96	287	Agrimonia pilosa Ledeb.	22.37
96	287	Miscanthus floridulus (Labill.) Warb. ex K.Schum. & Lauterb.	2.98
96	287	Mosla scabra (Thunb.) C.Y.Wu & H.W.Li	5.93
96	287	Gonostegia hirta (Blume) Miq.	1.19
96	287	Rhus chinensis Mill.	4.54
96	287	Justicia procumbens L.	0.74
96	288	Eragrostis pilosa (L.) P.Beauv.	5.98
96	288	Artemisia argyi H.Lév. & Vaniot	37.22
96	288	Anemone vitifolia Buch.-Ham. ex DC.	3.86
96	288	Aster indicus B.Heyne	8.02
96	288	Erigeron annuus (L.) Pers.	35.89
96	288	Viola betonicifolia Sm.	2.08
96	288	Arthraxon hispidus (Trin.) Makino	2.67
96	288	Imperata cylindrica (L.) P.Beauv.	40.29
96	288	Clinopodium chinense (Benth.) Kuntze	3.8
96	288	Kummerowia striata (Thunb.) Schindl.	3.74
96	288	Agrimonia pilosa Ledeb.	6.35
96	288	Gonostegia hirta (Blume) Miq.	0.49
96	288	Mazus miquelii Makino	0.69
96	288	Justicia procumbens L.	0.69
96	288	Broussonetia papyrifera (L.) Vent.	0.44
97	289	Arundinella hirta (Thunb.) Tanaka	208.86
97	289	Dipsacus asper Wall.	63.2
97	289	Pennisetum alopecuroides (L.) Spreng.	33.26
97	289	Eragrostis pilosa (L.) P.Beauv.	117.25
97	289	Miscanthus floridulus (Labill.) Warb. ex K.Schum. & Lauterb.	11.23
97	289	Aster indicus B.Heyne	4.52
97	289	Artemisia japonica Thunb.	8.58
97	289	Plantago depressa Willd.	10.57
97	289	Arthraxon hispidus (Trin.) Makino	4.72
97	289	Dunbaria villosa (Thunb.) Makino	11.85
97	289	Agrimonia pilosa Ledeb.	9.86
97	289	Clinopodium chinense (Benth.) Kuntze	4.05
97	289	Clematis hexapetala Pall.	7.79
97	289	Trifolium repens L.	3.81
97	289	Carex gibba Wahlenb.	6.62
97	290	Pennisetum alopecuroides (L.) Spreng.	57.86
97	290	Clinopodium chinense (Benth.) Kuntze	21.93
97	290	Imperata cylindrica (L.) P.Beauv.	77.81
97	290	Eragrostis pilosa (L.) P.Beauv.	20.28
97	290	Agrimonia pilosa Ledeb.	57.75
97	290	Plantago depressa Willd.	15.18
97	290	Mosla scabra (Thunb.) C.Y.Wu & H.W.Li	7.8
97	290	Aster indicus B.Heyne	12.71
97	290	Dunbaria villosa (Thunb.) Makino	64.9
97	290	Trifolium repens L.	14.15
97	290	Gonostegia hirta (Blume) Miq.	6.95
97	290	Geum aleppicum Jacq.	3.5
97	290	Anemone vitifolia Buch.-Ham. ex DC.	7.69
97	290	Artemisia argyi H.Lév. & Vaniot	5.07
97	290	Pogonatherum crinitum (Thunb.) Kunth	68.29
97	290	Arthraxon hispidus (Trin.) Makino	4.72
97	291	Pennisetum alopecuroides (L.) Spreng.	123.84
97	291	Agrimonia pilosa Ledeb.	35.47
97	291	Artemisia argyi H.Lév. & Vaniot	73.73
97	291	Plantago depressa Willd.	2.49
97	291	Imperata cylindrica (L.) P.Beauv.	36.02
97	291	Aster indicus B.Heyne	9.97
97	291	Trifolium repens L.	25.83
97	291	Geum aleppicum Jacq.	6.17
97	291	Dipsacus asper Wall.	4.04
97	291	Cryptotaenia japonica Hassk.	6.92
97	291	Mosla scabra (Thunb.) C.Y.Wu & H.W.Li	9.14
97	291	Perilla frutescens var. purpurascens (Hayata) H.W.Li	27.31
97	291	Pogonatherum crinitum (Thunb.) Kunth	5.77
97	291	Anemone vitifolia Buch.-Ham. ex DC.	26.21
97	291	Stellaria media (L.) Vill.	3.89
97	291	Carex liparocarpos Gaudin	28.3
98	292	Artemisia sieversiana Ehrh. ex Willd.	422.51
98	292	Plantago depressa Willd.	23.32
98	292	Trifolium repens L.	6.57
98	292	Aster indicus B.Heyne	4.52
98	292	Elsholtzia ciliata (Thunb.) Hyl.	52.47
98	293	Artemisia sieversiana Ehrh. ex Willd.	120.25
98	293	Imperata cylindrica (L.) P.Beauv.	44.88
98	293	Geum aleppicum Jacq.	14.86
98	293	Arthraxon hispidus (Trin.) Makino	107
98	293	Agrimonia pilosa Ledeb.	35.15
98	293	Picris hieracioides L.	7.24
98	293	Aster indicus B.Heyne	3.56
98	293	Trifolium repens L.	6.44
98	293	Clinopodium chinense (Benth.) Kuntze	5.86
98	293	Rubus setchuenensis Bureau & Franch.	48.35
98	294	Imperata cylindrica (L.) P.Beauv.	173.84
98	294	Pennisetum alopecuroides (L.) Spreng.	59.43
98	294	Gynostemma pentaphyllum (Thunb.) Makino	12.07
98	294	Oxalis corniculata L.	2.06
98	294	Gonostegia hirta (Blume) Miq.	4.66
98	294	Arthraxon hispidus (Trin.) Makino	4.51
98	294	Artemisia argyi H.Lév. & Vaniot	3.54
99	295	Arundinella hirta (Thunb.) Tanaka	74.06
99	295	Cymbopogon mekongensis A.Camus	65.83
99	295	Eragrostis pilosa (L.) P.Beauv.	106.11
99	295	Carex gibba Wahlenb.	62.76
99	295	Artemisia selengensis Turcz. ex Besser	2.7
99	295	Arthraxon hispidus (Trin.) Makino	13.09
99	295	Anaphalis margaritacea (L.) Benth. ex C.B.Clarke	2.71
99	295	Origanum vulgare L.	2.48
99	295	Picris hieracioides L.	2.23
99	295	Chromolaena odorata (L.) R.King & H.Rob.	2.4
99	296	Eragrostis pilosa (L.) P.Beauv.	415.76
99	296	Arundinella hirta (Thunb.) Tanaka	53.51
99	296	Anaphalis margaritacea (L.) Benth. ex C.B.Clarke	3.82
99	296	Origanum vulgare L.	8.03
99	296	Anemone vitifolia Buch.-Ham. ex DC.	2.21
99	296	Lonicera japonica Thunb.	4.62
99	296	Arthraxon hispidus (Trin.) Makino	6.74
99	296	Clinopodium chinense (Benth.) Kuntze	2.41
99	296	Sophora davidii (Franch.) Skeels	4.51
99	297	Imperata cylindrica (L.) P.Beauv.	144.41
99	297	Chromolaena odorata (L.) R.King & H.Rob.	2.77
99	297	Prunella vulgaris L.	1.23
99	297	Eragrostis pilosa (L.) P.Beauv.	8.18
99	297	Picris hieracioides L.	1.32
99	297	Coriaria nepalensis Wall.	4.42
99	297	Cymbopogon mekongensis A.Camus	16.01
99	297	Clematis hexapetala Pall.	2.36
99	297	Carex gibba Wahlenb.	24.99
99	297	Artemisia selengensis Turcz. ex Besser	1.4
100	298	Imperata cylindrica (L.) P.Beauv.	79.11
100	298	Paspalum thunbergii Kunth ex Steud.	32.84
100	298	Trifolium repens L.	2.99
100	298	Forsythia suspensa (Thunb.) Vahl	1.48
100	298	Clinopodium chinense (Benth.) Kuntze	1.03
100	298	Clematis hexapetala Pall.	3.76
100	298	Rosa multiflora Wrede ex Rössig	1.64
100	298	Artemisia japonica Thunb.	3.33
100	298	Oxalis corniculata L.	0.48
100	298	Lonicera japonica Thunb.	1.58
100	298	Duchesnea indica (Andr.) Focke	1
100	298	Erigeron annuus (L.) Pers.	3.07
100	299	Imperata cylindrica (L.) P.Beauv.	66.15
100	299	Paspalum thunbergii Kunth ex Steud.	45.32
100	299	Calamagrostis epigeios (L.) Roth	31.63
100	299	Ficus tikoua Bureau	36.26
100	299	Carex gibba Wahlenb.	54.66
100	299	Fimbristylis littoralis Gaudich.	9.42
100	299	Medicago sativa L.	8.65
100	299	Agrimonia pilosa Ledeb.	27.25
100	299	Dipsacus asper Wall.	7.77
[truncated: 4,903 more rows]
