# Supplementary material for: Karst grassland forage quality and its determinants in Guizhou Province of Southwest China
Source: PeerJ. 2023 May 16;11:e15323. doi: 10.7717/peerj.15323 (PMC10198152; doi:10.7717/peerj.15323)
Supplement: Supplemental Information 3 [file peerj-11-15323-s003.xlsx]

## Sheet: Sheet1
Sample Site	Longitude	Latitude	Date of Investigation	Elevation (m)	Precipitation (mm)	Temperature (℃)	Soil Bulk Density (g/cm^3)	Soil pH	Soil Organic Carbon (g/kg)	Gross Domestic Product (Yuan/km^2)	Population Density (people/km^2)	Number of Species	Height (cm)	Plant Cover (%)	Total Biomass (g/m^2)	Biomass of Forage Species-Level 1	Biomass of Forage Species-Level 2	Biomass of Forage Species-Level 3	Biomass of Forage Species-Level 4	Biomass Percentage of Forage Species-Level 1	Biomass Percentage of Forage Species-Level 2	Biomass Percentage of Forage Species-Level 3	Biomass Percentage of Forage Species-Level 4	Number of Forage Species-Level 1	Number of Forage Species-Level 2	Number of Forage Species-Level 3	Number of Forage Species-Level 4	Number Percentage of Forage Species-Level 1	Number Percentage of Forage Species-Level 2	Number Percentage of Forage Species-Level 3	Number Percentage of Forage Species-Level 4
1	106.385	26.5099	July 23, 2021	1259	1125	14.55	1.41	7.8	1.12	1093.56	319.618	5.66667	49.0545	62.9547	568.182	204.458	303.152	13.1468	0	35.9847	53.3548	2.31383	0	0	0	0	0	41.1111	18.8889	23.3333	0
2	106.336	26.4846	July 23, 2021	1259.67	1138	14.7	1.37	6.3	1.2	1199.76	380.871	4	64.8695	48.8922	335.532	122.688	211.408	0	0	36.5654	63.007	0	0	0	0	0	0	38.8889	41.6667	0	0
3	106.249	26.4281	July 23, 2021	1392.33	1156	14.2333	1.37	6.3	1.2	753.85	356.591	8.33333	26.6326	79.7797	460.064	261.477	87.5827	0	0	56.8349	19.0371	0	0	0	0	0	0	45.4545	23.3766	0	0
4	105.966	26.2967	July 23, 2021	1444.67	1180.67	14.0972	1.46	5.1	1.09	1184.76	500.382	4.33333	61.9452	67.7048	374.245	368.727	0.509718	0	1.39584	98.5256	0.136199	0	0.372975	0.00520615	0.367476	0.000507989	0	58.3333	11.1111	0	11.1111
5	105.944	26.2854	July 23, 2021	1473	1187	14.0333	1.46	5.1	1.09	1118.02	508.547	5	62.4495	72.8528	503.349	442.697	17.0848	0	0	87.9504	3.39423	0	0	0	0	0	0	67.619	9.52381	0	0
6	105.827	26.1895	July 23, 2021	1442.33	1205	14.4917	1.37	6.3	1.2	1026.99	462.109	7	52.3372	74.4505	433.041	400.169	26.2487	5.98252	0	92.409	6.06149	1.38151	0	0	0	0	0	42.0635	28.1746	18.6508	0
7	105.529	25.9424	July 24, 2021	1337.33	1250	15.3417	1.37	6.3	1.2	351.394	208.243	11.3333	21.027	59.9332	227.092	86.8363	35.478	3.70099	3.11102	38.2384	15.6228	1.62973	1.36994	0.0426191	0.523843	0.214022	0.0223263	33.7037	24.8148	3.7037	5.18519
8	105.454	25.8858	July 24, 2021	1332	1238	15.525	1.24	7.5	2.13	332.622	191.27	8.33333	43.4622	67.8067	271.955	42.1343	185.65	1.06766	41.0738	15.4931	68.2647	0.392588	15.1031	6.20344	2.33994	10.3101	0.0592931	25.1852	39.2593	7.03704	12.2222
10	105.38	25.8627	July 24, 2021	652.333	1206	18.7583	1.34	6.6	1.38	301.969	177	3.66667	67.4126	70.2181	245.676	0	163.13	0	0	0	66.4004	0	0	0	0	0	0	0	63.8889	0	0
11	105.323	25.8571	July 26, 2021	996	1237	16.875	1.37	6.3	1.2	328.122	191.048	4.66667	79.3329	65.0754	374.132	271.701	97.5576	1.51303	0	72.6218	26.0757	0.404412	0	0	0	0	0	28.0952	57.619	4.7619	0
12	105.301	25.8561	July 26, 2021	1117.67	1249	16.575	1.37	6.3	1.2	362.137	218.227	10.3333	65.1906	64.1218	273.177	161.407	12.7173	49.0095	1.01586	59.0852	4.65534	17.9406	0.371868	0.00377765	0.219719	0.0173117	0.0667152	25.7576	15.7576	13.3333	3.33333
14	104.883	25.7892	July 27, 2021	1555	1243	15.4333	1.19	4.9	1.16	303.017	179.635	7	28.5256	66.6548	271.222	97.2713	91.8948	54.6633	0	35.864	33.8817	20.1544	0	0	0	0	0	17.7778	32.2222	15.5556	0
16	105.001	25.8098	July 27, 2021	1709.67	1246	13.9083	1.21	4.8	1.08	315.577	191.27	4	27.2674	45.1177	123.193	73.8979	41.0599	0	0	59.9852	33.3296	0	0	0	0	0	0	32.7778	41.1111	0	0
17	104.905	25.8141	July 27, 2021	1436.33	1235	15.275	1.3	5.1	1.45	321.33	194.242	8.33333	47.1267	67.4143	124.651	1.47339	37.7676	23.4422	26.6875	1.18202	30.2988	18.8063	21.4099	5.71377	0.253068	6.48693	4.02641	8.46561	28.0423	7.40741	19.5767
18	104.535	25.7953	July 27, 2021	1864	1162	13.8583	1.21	4.8	1.08	912.153	315.003	7.66667	33.9319	64.2143	186.46	45.3702	130.968	1.06067	0	24.3324	70.2392	0.568848	0	0	0	0	0	25.873	32.0635	3.33333	0
19	104.474	25.7463	July 27, 2021	1750.33	1161	14.525	1.31	6.5	1.2	849.109	311.1	5.33333	41.362	54.7665	312.893	47.3446	188.116	0	0	15.1312	60.1215	0	0	0	0	0	0	21.4286	35.9524	0	0
20	104.621	26.1581	July 28, 2021	2592.67	1116	9.75833	1.33	5.1	1.39	505.991	213.281	7.33333	10.2626	74.8788	214.22	6.60977	111.703	27.5577	59.954	3.08551	52.1443	12.8642	27.9872	16.7794	0.863547	14.5937	3.60033	16.6667	51.3889	13.8889	9.72222
21	104.634	26.1641	July 28, 2021	2582.67	1115	10	1.21	4.8	1.08	426.942	184.633	7.66667	12.3656	64.8617	173.393	0	135.225	13.7982	21.8116	0	77.9871	7.95773	12.5792	2.74373	0	9.81018	1.00102	0	69.6429	13.0952	4.7619
22	104.632	26.1729	July 28, 2021	2590.67	1112	9.925	1.19	4.9	1.16	426.734	184.444	8.33333	19.6475	73.1618	493.605	46.5612	275.687	5.59084	32.9538	9.43288	55.8517	1.13265	6.67614	2.20004	0.629752	3.72874	0.0756175	12.1693	40.2116	8.46561	3.7037
23	104.623	26.185	July 28, 2021	2550.67	1107	10.2	1.33	5.1	1.39	586.352	214.461	9.33333	20.5192	71.1253	455.097	10.1573	256.795	0	53.8579	2.23189	56.4263	0	11.8344	6.37374	0.26413	6.6777	0	10.8333	42.5	0	3.33333
24	104.611	26.186	July 28, 2021	2406.33	1099	10.6167	1.33	5.1	1.39	707.231	239.2	7.33333	12.752	66.893	222.579	106.282	84.6707	2.49766	0	47.7504	38.0408	1.12215	0	0	0	0	0	32.2511	49.1342	3.0303	0
25	104.573	26.1644	July 29, 2021	1717.67	1106	12.525	1.43	6.5	0.74	674.933	230.428	9	28.619	66.4502	202.72	12.5296	64.6202	0	16.9911	6.18074	31.8766	0	8.38157	1.42412	0.518043	2.67176	0	11.2037	39.8148	0	7.87037
26	104.583	26.1747	July 29, 2021	1917	1116	13.3333	1.21	4.8	1.08	770.383	257.694	7.66667	36.1201	65.1464	200.617	39.6623	87.9876	24.9988	18.1265	19.7702	43.8584	12.461	9.03539	1.6378	1.78631	3.96278	1.1259	25.463	26.8519	13.4259	13.4259
27	104.581	26.1946	July 29, 2021	1973	1102	12.675	1.21	4.8	1.08	780.925	258.417	8.33333	41.3341	65.4321	251.322	110.701	60.962	0	20.6415	44.0474	24.2566	0	8.21315	1.69531	3.61768	1.99223	0	20.3704	35.1852	0	8.33333
28	104.615	26.2382	July 29, 2021	2202	1105	11.775	1.33	5.1	1.39	425.791	184.06	6.33333	41.1925	83.2295	291.052	10.5232	136.952	0	87.3835	3.61558	47.0542	0	30.0234	26.2355	1.08552	14.1273	0	15.5556	24.4444	0	11.1111
29	104.954	25.6201	July 30, 2021	1542	1264	15.05	1.37	6.3	1.2	305.923	173.29	5	23.3234	62.5698	314.772	64.4831	46.3785	0	30.3586	20.4856	14.734	0	9.64461	2.92797	1.97576	1.42104	0	26.6667	13.3333	0	13.3333
30	104.902	25.5947	July 30, 2021	1528.33	1263	15.075	1.37	6.3	1.2	280.872	163.938	5.66667	31.5378	56.9082	225.297	120.237	41.549	0	15.4395	53.3683	18.4419	0	6.85294	1.05806	3.6573	1.26381	0	36.1905	16.1905	0	11.4286
31	104.815	25.5943	July 30, 2021	1931	1230	13.325	1.3	5.1	1.45	698.497	241.927	9.66667	40.0522	73.5624	228.702	6.14022	139.451	15.8281	4.27402	2.68481	60.9749	6.92084	1.86882	0.0798736	0.0501741	1.13951	0.129338	12.5	55.9848	3.0303	3.0303
32	104.95	25.5556	July 30, 2021	1584	1258	14.95	1.37	6.3	1.2	288.723	178.104	5	26.1704	64.3694	109.494	2.23821	37.7878	0	5.713	2.04413	34.5112	0	5.21761	0.298082	0.106655	1.80066	0	6.66667	26.6667	0	13.3333
34	105.795	25.4712	August 2, 2021	565	1246	19.2167	1.19	4.9	1.16	314.282	170.901	3.33333	53.3249	46.0534	118.667	0	102.816	0	0	0	86.6419	0	0	0	0	0	0	0	75.5556	0	0
35	105.647	25.5043	August 2, 2021	1135	1286	16.4917	1.21	4.8	1.08	531.661	240.072	2.33333	84.076	68.6543	338.992	108.855	7.55908	6.40288	0	32.1115	2.22987	1.8888	0	0	0	0	0	11.1111	22.2222	11.1111	0
36	105.679	25.365	August 2, 2021	1057	1298	17.0417	1.37	6.3	1.2	440.007	201.049	5.33333	46.0315	65.4704	264.68	167.741	69.3575	0	9.5813	63.3748	26.2043	0	3.61995	0.346838	2.29414	0.948582	0	26.1905	50	0	9.52381
37	105.585	25.4287	August 3, 2021	1286.33	1307	15.8	1.21	4.8	1.08	410.294	195.323	6.33333	68.3183	66.3284	278.323	143.715	68.1875	6.69051	19.1843	51.636	24.4994	2.40387	6.89283	1.32234	3.55918	1.68871	0.165695	20.5556	32.7778	4.16667	16.3889
38	105.537	25.4376	August 3, 2021	1111	1306	16.45	1.37	6.3	1.2	501.014	223.031	5	64.6006	64.7033	175.978	41.9361	47.962	2.0771	55.8608	23.8303	27.2545	1.18032	31.743	17.7319	7.56445	8.6514	0.374668	27.2222	13.8889	5.55556	26.1111
39	105.432	25.4817	August 3, 2021	1386.67	1306	15.6833	1.21	4.8	1.08	468.554	256.441	7.33333	44.7495	60.4499	196.366	107.334	76.8753	0	1.29429	54.66	39.1491	0	0.659124	0.00853099	0.360277	0.258041	0	14.0212	66.4021	0	3.7037
40	105.385	25.4631	August 3, 2021	1349	1303	15.6	1.21	4.8	1.08	495.175	267.781	6.66667	48.8497	67.7951	159.183	69.8069	59.1529	6.85453	0	43.8532	37.1604	4.30607	0	0	0	0	0	15.0794	50	9.52381	0
41	105.319	25.364	August 3, 2021	1276.33	1325	16.075	1.37	6.3	1.2	465.015	245.046	5	32.5654	61.3731	147.363	61.5729	76.1916	0	0	41.7831	51.7033	0	0	0	0	0	0	40	46.1111	0	0
42	105.476	25.3545	August 3, 2021	1432	1323	15.4417	1.21	4.8	1.08	322.801	191.807	4	73.1061	60.235	420.582	221.671	13.9567	0	169.645	52.7059	3.31843	0	40.3357	68.4275	21.2593	1.33851	0	19.4444	22.2222	0	33.3333
43	105.514	25.3663	August 3, 2021	1510.33	1320	14.9	1.21	4.8	1.08	413.376	196.707	5	37.5054	70.5394	229.951	88.3439	139.566	0	2.04043	38.4186	60.694	0	0.887334	0.0181055	0.340902	0.538559	0	34.2857	60.9524	0	4.7619
44	105.557	25.3044	August 4, 2021	1256	1315	16.375	1.37	6.3	1.2	339.061	186.606	5.33333	33.827	63.222	128.979	49.3844	11.8603	5.00569	21.9788	38.2888	9.19553	3.88102	17.0406	3.74533	6.52465	1.56698	0.661349	26.4286	17.8571	13.0952	21.6667
45	105.574	25.2967	August 4, 2021	1269.67	1315	16.475	1.37	6.3	1.2	280.914	159.777	5	58.2172	71.7699	198.9	83.2897	86.0283	9.15889	0	41.8752	43.2521	4.60477	0	0	0	0	0	38.7302	22.5397	4.7619	0
46	105.548	25.2862	August 4, 2021	1099	1314	16.7667	1.37	6.3	1.2	289.61	165.36	4.66667	58.9313	54.9484	187.638	92.4522	24.8609	0	45.2218	49.2716	13.2494	0	24.1005	10.8987	11.8747	3.19317	0	22.2222	30.5556	0	19.4444
47	105.536	25.2843	August 4, 2021	1246	1315	16.35	1.37	6.3	1.2	333.847	190.407	4.66667	46.6391	62.3264	139.554	73.6602	39.9476	0	0	52.7827	28.6253	0	0	0	0	0	0	44.4444	27.7778	0	0
48	105.486	25.2294	August 4, 2021	1310	1315	15.9917	1.37	6.3	1.2	294.643	166.541	6	76.8325	53.9154	253.737	54.3718	132.291	6.4488	41.1605	21.4285	52.1372	2.54153	16.2217	6.67694	3.47607	8.45756	0.412281	10.3175	21.746	12.2222	16.9841
49	105.476	25.2369	August 4, 2021	1221	1316	16.275	1.21	4.8	1.08	294.074	166.438	5	49.1445	58.467	159.409	111.839	18.3419	0	20.8081	70.1582	11.5062	0	13.0533	2.71613	9.15794	1.50193	0	27.2222	34.4444	0	20.5556
50	105.46	25.2023	August 4, 2021	1386	1309	15.7583	1.21	4.8	1.08	278.517	161.296	6.33333	49.1868	67.1826	148.755	96.968	40.3315	4.88347	0	65.1866	27.1128	3.2829	0	0	0	0	0	26.1111	57.5	4.16667	0
51	105.446	25.2045	August 5, 2021	1393.67	1308	15.825	1.21	4.8	1.08	295.639	168.162	6.33333	32.8008	64.9154	202.678	82.6239	72.9312	0	6.44484	40.7661	35.9838	0	3.17985	0.204936	1.2963	1.14423	0	26.1905	15.873	0	11.1111
52	105.444	25.216	August 5, 2021	1341.33	1309	15.8167	1.21	4.8	1.08	292.988	165.747	5.66667	56.1397	66.4358	209.996	1.37556	176.496	0	19.3781	0.655042	84.0476	0	9.22785	1.78818	0.0604463	7.75579	0	5.55556	46.6667	0	12.2222
53	105.43	25.22	August 5, 2021	1266	1315	16.2833	1.41	7.8	1.12	312.373	173.535	4.33333	42.5236	60.6326	154.279	9.02964	128.17	0.458819	0	5.85282	83.0768	0.297396	0	0	0	0	0	15	61.6667	6.66667	0
54	105.387	25.2333	August 5, 2021	1308.33	1317	16.2945	1.21	4.8	1.08	290.871	164.472	4.66667	63.3771	58.6454	216.143	143.462	48.0213	0	0	66.3739	22.2174	0	0	0	0	0	0	36.1111	38.8889	0	0
55	105.175	25.5667	August 5, 2021	1687.33	1279	14.4	1.31	6.5	1.2	506.86	255.264	7.66667	24.4916	59.6203	123.539	65.293	27.4639	0	24.8585	52.852	22.2309	0	20.1219	5.00199	10.6348	4.47328	0	46.6667	43.3333	0	3.33333
56	105.168	25.5613	August 5, 2021	1715.33	1277	14.45	1.31	6.5	1.2	466.77	232.84	5.33333	1.81505	77.3513	98.4944	9.27679	88.7284	0	0	9.4186	90.0847	0	0	0	0	0	0	18.8889	75.5556	0	0
57	105.163	25.5732	August 6, 2021	1607	1281	14.6333	1.21	4.8	1.08	464.908	234.175	8.66667	18.2772	68.0104	118.475	34.4942	64.9922	0	18.7096	29.1152	54.8575	0	15.7921	2.95463	4.59789	8.66312	0	37.013	56.9264	0	3.0303
58	104.958	25.3325	August 6, 2021	1406	1275	16.1167	1.21	4.8	1.08	441.66	236.203	5.66667	59.4921	56.6751	300.34	222.599	59.8875	0	0	74.1157	19.9399	0	0	0	0	0	0	42.8571	44.0476	0	0
59	105.041	25.3449	August 6, 2021	1539.67	1290	15.2833	1.21	4.8	1.08	462.623	226.836	6.66667	32.1121	51.4626	179.851	106.74	21.8981	0	0	59.3494	12.1757	0	0	0	0	0	0	26.3228	45.6349	0	0
60	105.01	25.3344	August 6, 2021	1627.33	1279	15.1583	1.21	4.8	1.08	430.539	218.699	7	33.9018	64.7628	313.098	64.2215	143.131	14.145	11.8188	20.5117	45.7146	4.51775	3.7748	0.446136	0.774273	1.72563	0.170536	6.66667	37.7778	18.8889	3.33333
61	104.869	25.4045	August 7, 2021	1454	1257	15.3833	1.21	4.8	1.08	326.679	193.632	6	36.1216	72.8435	249.025	167.302	47.5052	0	0	67.183	19.0765	0	0	0	0	0	0	40.7407	22.2222	0	0
62	104.891	25.4591	August 7, 2021	1635	1249	14.8417	1.37	6.3	1.2	308.199	180.976	6	41.0767	65.7213	166.811	101.585	51.3241	0	0	60.898	30.7678	0	0	0	0	0	0	24.8016	53.1746	0	0
63	104.884	25.4715	August 7, 2021	1200	1255	15.5417	1.37	6.3	1.2	299.244	177.75	4.66667	28.9719	59.9641	184.567	110.718	24.5894	42.7279	2.54689	59.9879	13.3228	23.1504	1.37993	0.0351453	0.827792	0.183845	0.31946	30	35.5556	5.55556	11.1111
64	104.816	24.939	August 7, 2021	1807	1215	14.475	1.31	6.5	1.2	747.895	249.726	9	29.4652	59.5226	166.225	4.35839	98.0608	0	3.07343	2.62199	58.9929	0	1.84896	0.0568265	0.0484796	1.09076	0	6.66667	34.9074	0	7.87037
65	104.657	24.7856	August 8, 2021	1648	1159	15.1583	1.24	7.5	2.13	729.286	243.542	1	157.3	56.6676	2483.03	2483.03	0	0	0	100	0	0	0	0	0	0	0	100	0	0	0
66	106.898	27.6511	August 16, 2021	899.333	1056	15.7167	1.37	6.3	1.2	4666.3	1675.09	5	47.1679	41.5571	176.434	155.739	15.2456	1.67478	0	88.2707	8.64098	0.949241	0	0	0	0	0	45	19.4444	6.66667	0
67	106.932	27.6336	August 16, 2021	917.333	1077	15.5917	1.37	6.3	1.2	4113.17	1449.88	5.33333	61.7634	59.4172	383.411	260.284	102.042	0	9.30273	67.8865	26.6142	0	2.42631	0.225713	1.64714	0.645743	0	41.2698	26.1905	0	5.55556
68	106.958	27.6499	August 16, 2021	918.333	1073	15.5917	1.37	6.3	1.2	4367.8	1474.51	2	57.7399	41.0812	215.755	178.387	2.33034	0	35.038	82.6802	1.08008	0	16.2397	5.69006	13.427	0.175402	0	61.1111	22.2222	0	16.6667
69	106.964	27.6535	August 16, 2021	931	1074	15.35	1.37	6.3	1.2	3938.8	1083.52	4	45.163	50.2517	269.322	264.599	1.49307	1.23401	0	98.2464	0.554381	0.458191	0	0	0	0	0	65.5556	8.33333	11.1111	0
70	106.952	27.6609	August 16, 2021	839.667	1072	15.6333	1.41	7.8	1.12	5194.32	1589.25	3.66667	35.3484	59.4712	84.8691	17.3587	52.4671	9.70534	0	20.4535	61.8213	11.4357	0	0	0	0	0	16.6667	55.5556	5.55556	0
71	106.948	27.616	August 17, 2021	896.333	1075	15.4833	1.37	6.3	1.2	3864.14	1065.13	4.33333	49.9287	60.9107	226.862	59.79	133.387	33.1378	0	26.3553	58.7967	14.607	0	0	0	0	0	44.4444	31.1111	13.3333	0
72	106.936	27.6072	August 17, 2021	861.667	1072	15.6	1.37	6.3	1.2	3005.87	885.649	3	66.5648	55.0864	225.89	155.627	66.693	1.99053	0	68.8951	29.5246	0.881195	0	0	0	0	0	58.3333	16.6667	16.6667	0
73	106.998	27.5916	August 17, 2021	886.667	1071	15.5083	1.37	6.3	1.2	866.988	314.228	6	50.1017	84.4288	404.818	285.883	95.9873	0	0	70.6202	23.7113	0	0	0	0	0	0	36.9048	36.9048	0	0
74	107.058	27.6997	August 17, 2021	871	1072	15.35	1.21	4.8	1.08	2648.71	816.48	2	101.596	35.8295	158.858	51.7527	106.103	0	0	32.5779	66.7909	0	0	0	0	0	0	22.2222	61.1111	0	0
75	107.055	27.6751	August 17, 2021	900	1079	15.325	1.19	4.9	1.16	3362.69	972.833	5.33333	63.4495	74.609	305.335	189.752	80.7414	0	0	62.1456	26.4435	0	0	0	0	0	0	36.5079	57.9365	0	0
76	107.026	27.6592	August 17, 2021	896	1075	15.3333	1.19	4.9	1.16	3240.51	932.126	6.33333	56.2839	69.5078	408.356	172.032	66.5727	0	161.13	42.1279	16.3026	0	39.4583	63.5793	16.623	6.43274	0	25.7143	50.4762	0	9.52381
77	106.99	27.7028	August 17, 2021	884.667	1072	15.2417	1.41	7.8	1.12	4762.88	1538.18	4.33333	68.1496	55.3162	264.94	139.546	64.1226	44.4096	0	52.6707	24.2027	16.7621	0	0	0	0	0	38.3333	21.6667	23.3333	0
78	106.781	28.0633	August 18, 2021	950	1049	14.8667	1.37	6.3	1.2	248.236	161.223	7.33333	43.9826	76.5321	366.84	234.316	110.701	0	0	63.8742	30.1767	0	0	0	0	0	0	24.3687	59.3434	0	0
79	106.803	28.1671	August 18, 2021	1283	1060	13.85	1.19	4.9	1.16	253.293	172.652	11.3333	14.8067	84.5066	302.322	92.1751	159.323	37.4559	0	30.489	52.6997	12.3894	0	0	0	0	0	35.3535	38.3838	5.80808	0
80	106.856	28.224	August 18, 2021	1069	1068	14.3667	1.37	6.3	1.2	252.041	175.148	10.6667	25.7415	80.6357	168.404	37.9162	91.0876	0	0	22.515	54.0887	0	0	0	0	0	0	21.1247	55.8275	0	0
81	106.869	28.2669	August 19, 2021	1496.67	1119	12.075	1.37	6.3	1.2	314.488	193.709	8.66667	33.3947	59.945	239.873	157.791	68.5708	7.99519	0	65.781	28.5863	3.3331	0	0	0	0	0	30.6349	50.1587	7.03704	0
82	106.871	28.2681	August 19, 2021	1510	1119	12.075	1.37	6.3	1.2	277.207	172.815	10	23.924	63.2191	240.499	83.9308	72.7291	30.8196	13.307	34.8987	30.241	12.8149	5.53308	0.736286	1.93097	1.67326	0.709056	23.1481	29.6296	10.1852	6.48148
83	107.008	28.1325	August 22, 2021	1496	1125	12.325	1.37	6.3	1.2	215.213	150.946	14.3333	35.6895	74.8253	319.422	171.319	88.9409	6.64505	2.51347	53.634	27.8443	2.08034	0.786879	0.0197779	0.422035	0.219101	0.0163697	29.9145	28.3761	2.5641	4.78632
84	107.01	28.1396	August 22, 2021	1548	1135	12.075	1.37	6.3	1.2	215.213	150.946	15	33.1816	79.8871	428.338	58.4306	196.489	0	136.438	13.6412	45.8725	0	31.8529	43.4594	4.34513	14.6117	0	24.3849	39.9603	0	13.373
85	107.095	28.3916	August 22, 2021	755	1106	15.6833	1.19	4.9	1.16	216.985	162.106	6.66667	52.9796	42.969	264.067	68.5074	113.661	14.637	2.31103	25.9432	43.0424	5.54291	0.875171	0.0202255	0.227048	0.376695	0.04851	19.7619	40.7143	15.5952	4.16667
86	107.045	28.372	August 23, 2021	1366	1137	13.0917	1.19	4.9	1.16	256.405	187.281	11.6667	22.8419	77.6425	315.727	79.1318	61.8621	25.9756	65.9287	25.0634	19.5936	8.22724	20.8815	13.7669	5.23362	4.09144	1.71797	30.2165	47.5325	2.38095	3.0303
87	107.038	28.3782	August 23, 2021	1389.67	1153	12.6	1.19	4.9	1.16	210.831	146.658	11.6667	42.0511	79.3837	406.855	109.9	137.528	0	30.6458	27.0121	33.8027	0	7.53236	2.30835	2.03465	2.54614	0	19.7863	41.8376	0	6.66667
88	107.032	28.4036	August 23, 2021	1390.67	1152	12.725	1.37	6.3	1.2	262.994	188.796	9.33333	44.8516	78.1172	365.545	114.869	170.022	22.9656	6.80604	31.424	46.5119	6.28255	1.86189	0.126721	0.585079	0.865999	0.116974	17.6347	51.4731	3.7037	3.7037
89	107.443	26.9856	August 26, 2021	1168	1146	14	1.24	7.5	2.13	394.973	208.61	13	38.286	69.2448	356.702	175.818	73.5487	1.09472	0	49.2899	20.6191	0.306901	0	0	0	0	0	29.4312	33.4325	2.38095	0
90	107.543	27.1849	August 26, 2021	1023	1135	14.5	1.41	7.8	1.12	442.826	238.799	9	34.7618	62.8761	240.302	169.088	28.6211	0.835758	0	70.3646	11.9105	0.347794	0	0	0	0	0	38.2407	36.8519	3.33333	0
91	107.833	27.39	August 26, 2021	461.333	1106	16.7333	1.3	5.1	1.45	267.019	173.249	8.33333	42.3971	53.3634	185.834	0	147.078	0.801067	0	0	79.1448	0.431066	0	0	0	0	0	0	87.963	4.16667	0
92	108.224	27.6024	August 27, 2021	472	1123	16.625	1.21	4.8	1.08	265.513	171.56	6.33333	50.5146	56.7266	310.452	154.225	41.3329	0	0	49.6775	13.3138	0	0	0	0	0	0	20.7407	25.1852	0	0
93	108.103	27.5032	August 27, 2021	1293	1205	13.25	1.19	4.9	1.16	219.93	145.496	9.66667	28.7392	63.5684	328.011	31.5619	173.297	3.52942	81.8634	9.62223	52.8326	1.07601	24.9576	20.4311	2.40147	13.1857	0.268545	22.7778	36.9444	10.2778	6.11111
94	108.283	27.8868	August 27, 2021	557	1158.67	16.425	1.3072	5.9009	1.2533	391.544	253.855	4.66667	61.2942	60.3888	270.827	206.881	62.0823	0	0	76.3886	22.9233	0	0	0	0	0	0	47.7778	46.6667	0	0
95	108.145	27.9954	August 27, 2021	980.333	1204	14.4917	1.19	4.9	1.16	370.009	239.688	7.66667	38.1848	67.8936	344.059	106.679	130.127	5.49481	0	31.006	37.8211	1.59706	0	0	0	0	0	26.455	45.5026	3.7037	0
96	108.101	28.2983	August 27, 2021	485	1178	16.6583	1.21	4.8	1.08	253.67	176.303	13	25.6912	69.7568	162.297	58.6624	79.461	0	0	36.1451	48.9602	0	0	0	0	0	0	25.2059	39.0831	0	0
98	108.324	28.5787	August 28, 2021	1005.67	1291	14.625	1.37	6.3	1.2	181.59	151.78	7.33333	75.8567	71.1948	387.691	171.785	174.102	15.6894	0	44.3098	44.9075	4.04687	0	0	0	0	0	30.9524	37.619	10	0
99	108.601	28.5859	August 28, 2021	1333.73	1333	14.1333	1.24	7.5	2.13	232.096	169.693	9.66667	37.9234	55.9302	347.691	89.6268	209.989	3.33605	2.4755	25.7777	60.3953	0.959487	0.711984	0.0176252	0.183533	0.430005	0.00683139	17.4074	34.4444	13.7037	3.33333
100	108.711	28.3965	August 29, 2021	947.667	1311	14.45	1.37	6.3	1.2	262.275	177.118	10.6667	33.8612	54.1996	296.15	174.882	72.2754	2.48066	0.764215	59.0518	24.405	0.837636	0.25805	0.00197206	0.152383	0.0629773	0.00216152	25	34.7222	2.77778	2.77778
101	108.678	28.0536	August 29, 2021	1087.67	1271	13.9667	1.41	7.8	1.12	268.899	159.311	11	56.7136	66.0841	271.99	140.062	47.8002	16.3071	0	51.495	17.5742	5.99546	0	0	0	0	0	21.0606	32.9798	9.14141	0
102	108.974	28.0915	August 29, 2021	452.667	1239	16.5722	1.27	4.8	3.07	285.831	198.179	11.6667	39.8657	86.0791	334.213	116.741	90.7221	2.03267	39.741	34.9301	27.145	0.608195	11.8909	4.72558	4.15352	3.2278	0.0723201	27.1164	33.0688	2.38095	2.77778
103	108.99	27.9729	August 29, 2021	466.667	1226	16.675	1.41	7.8	1.12	298.527	192.367	6.33333	59.6643	72.6106	370.639	223.381	108.921	0.616721	0	60.2691	29.3873	0.166394	0	0	0	0	0	26.9841	10.3175	4.7619	0
104	108.944	27.8686	August 30, 2021	555.667	1223	16.2417	1.19	4.9	1.16	160.107	93.907	7.33333	77.9804	71.0652	291.463	243.252	40.4006	0.932827	0	83.459	13.8613	0.32005	0	0	0	0	0	32.1429	35.7143	4.7619	0
105	109.286	27.795	August 30, 2021	522.333	1253	16.275	1.41	7.8	1.12	548.368	216.99	11.3333	51.402	76.8542	253.546	61.3621	84.3914	1.40442	4.30647	24.2016	33.2845	0.553912	1.6985	0.0731453	0.411063	0.565336	0.00940818	18.2059	36.4598	5.41126	4.7619
106	109.322	27.7886	August 30, 2021	433	1248	16.475	1.31	5	1.8	444.8	195.766	5.33333	91.4886	71.8245	424.7	384.387	16.8651	0	5.40545	90.5078	3.97105	0	1.27277	0.068799	1.15196	0.0505423	0	37.7778	11.1111	0	5.55556
107	109.272	27.8474	August 30, 2021	688.667	1280	15.6167	1.41	7.8	1.12	597.389	246.352	12.3333	36.4391	70.7212	268.996	132.889	45.5403	1.16924	2.79801	49.4018	16.9297	0.434667	1.04017	0.029104	0.513861	0.176097	0.00452126	26.4423	39.9038	2.5641	6.25
108	109.32	28.204	August 30, 2021	824.667	1353	14.7667	1.37	6.3	1.2	285.78	197.024	7.66667	86.3109	69.1327	254.397	174.752	16.5582	1.14156	0	68.6929	6.50881	0.448733	0	0	0	0	0	27.1861	20.9524	6.66667	0
109	109.349	28.2382	August 30, 2021	1170	1391	13.7167	1.37	6.3	1.2	267.539	180.823	9	73.0037	72.3351	389.467	115.707	180.569	5.21656	0	29.7091	46.363	1.33941	0	0	0	0	0	14.8148	37.037	3.7037	0
110	109.216	27.5154	August 31, 2021	894.333	1272	14.7583	1.31	5	1.8	866.577	296.794	9.66667	43.4375	74.9675	259.284	158.419	53.4096	2.01693	0	61.0984	20.5989	0.777883	0	0	0	0	0	44.3182	28.2576	4.16667	0
111	109.134	27.4834	August 31, 2021	623	1223.67	15.5722	1.31	5	1.8	816.422	267.474	9	51.727	67.8665	256.059	133.295	49.8376	0	0	52.0564	19.4634	0	0	0	0	0	0	18.2299	42.2799	0	0
112	109.082	27.4313	August 31, 2021	551.667	1196	16.0667	1.31	5	1.8	790.178	220.613	6.66667	40.0925	50.1444	283.571	78.4847	133.989	0	0	27.6772	47.2506	0	0	0	0	0	0	25.3968	40.4762	0	0
113	109.037	27.3925	August 31, 2021	433	1185	16.4333	1.31	5	1.8	968.322	262.021	11.6667	66.9515	74.1919	264.6	178.663	36.7783	5.03028	4.13989	67.522	13.8996	1.90108	1.56458	0.064772	1.05644	0.217471	0.029744	31.746	30.8201	2.38095	2.38095
114	108.912	27.4305	August 31, 2021	585	1176	16.0167	1.41	7.8	1.12	175.033	116.525	9.66667	48.9371	56.9619	337.403	116.115	145.595	0	0	34.4144	43.1517	0	0	0	0	0	0	24.0741	37.4074	0	0
115	107.321	26.3159	September 3, 2021	1612	1234	12.8	1.21	4.8	1.08	334.151	145.963	8.33333	93.1834	75.6791	431.758	133.423	116.469	0	158.969	30.9023	26.9756	0	36.8189	58.5305	11.3779	9.9321	0	22.7273	38.7626	0	12.7525
116	107.297	26.2366	September 3, 2021	1300.67	1212	13.8333	1.37	6.3	1.2	557.097	208.531	8.33333	39.9997	67.371	148.834	77.5104	6.8184	16.6725	0	52.0784	4.58121	11.2021	0	0	0	0	0	35.4545	22.1212	8.33333	0
117	107.353	26.2798	September 3, 2021	1419	1216	13.5333	1.37	6.3	1.2	513.138	197.859	7.66667	59.2811	59.6761	136.9	24.2733	92.2525	2.24727	7.82295	17.7307	67.3868	1.64154	5.71436	0.447032	1.01319	3.85072	0.0938036	8.09524	49.8413	11.4286	8.09524
118	107.278	26.1458	September 3, 2021	1311.67	1216	14.125	1.19	4.9	1.16	510.25	192.572	6	57.339	65.999	255.746	61.5967	52.2054	1.8267	1.44204	24.0851	20.413	0.714261	0.563855	0.00813102	0.135805	0.1151	0.0040274	5.55556	42.0635	11.4286	6.66667
119	107.405	26.3279	September 4, 2021	1400	1215	13.6083	1.21	4.8	1.08	486.2	184.539	10.3333	86.9435	73.9709	340.399	155.083	19.8303	14.6092	83.7635	45.5591	5.82559	4.29178	24.6074	20.612	11.2109	1.43353	1.0561	24.359	29.9145	5.34188	13.6752
120	107.418	26.1574	September 4, 2021	1358.67	1224	14.1417	1.21	4.8	1.08	517.638	193.801	8.33333	54.6589	47.7306	296.581	90.0009	91.8887	32.7988	41.8365	30.3462	30.9827	11.059	14.1063	5.90159	4.28072	4.37051	1.56002	23.6111	20.3704	7.87037	7.40741
121	107.329	26.0953	September 4, 2021	1250.33	1218	14.3083	1.21	4.8	1.08	510.258	192.653	4.33333	70.5535	71.806	226.442	22.7599	18.7302	0	184.138	10.0511	8.27151	0	81.3178	149.737	8.17335	6.72621	0	34.5238	30.9524	0	29.7619
122	107.638	25.8266	September 5, 2021	1292	1285	14.075	1.19	4.9	1.16	200.235	108.85	6.66667	61.6618	59.1955	277.335	22.3337	18.325	0	189.197	8.05294	6.60752	0	68.2194	129.069	5.49367	4.50761	0	19.7619	19.7619	0	29.2857
123	107.598	25.7122	September 5, 2021	998.333	1269	15.45	1.37	6.3	1.2	209.786	113.196	6.33333	44.0118	49.4533	212.283	122.796	68.7225	0.75316	0	57.8454	32.373	0.35479	0	0	0	0	0	26.1905	26.9841	5.55556	0
124	107.686	25.7116	September 5, 2021	821.333	1255	16.1833	1.21	4.8	1.08	203.583	111.783	5	62.0423	46.8982	244.409	113.38	73.8367	41.9823	0	46.3893	30.2103	17.1771	0	0	0	0	0	27.2222	27.7778	13.8889	0
125	107.54	25.6327	September 5, 2021	980.333	1272.67	15.5528	1.19	4.9	1.16	219.04	119.892	6.33333	33.2594	60.5632	408.046	38.3551	354.44	0	0	9.39969	86.8628	0	0	0	0	0	0	27.2222	58.8889	0	0
126	107.434	25.654	September 5, 2021	946.333	1262	15.575	1.24	7.5	2.13	227.117	124.625	6.33333	65.0111	59.5134	347.892	179.359	84.1004	10.455	0	51.5559	24.1743	3.00525	0	0	0	0	0	31.6667	31.3889	4.16667	0
127	107.437	25.493	September 6, 2021	934	1279	15.9333	1.21	4.8	1.08	241.653	132.176	7.66667	43.0802	58.9478	239.694	107.394	77.4176	0	41.1647	44.8047	32.2985	0	17.1739	7.06957	7.6947	5.54691	0	40.2778	31.0185	0	15.2778
128	107.335	26.6016	September 8, 2021	1594	1205	12.6139	1.21	4.8	1.08	320.172	142.193	11.3333	60.9587	70.7456	546.519	170.351	220.424	0	35.3864	31.1701	40.3323	0	6.47486	2.29122	2.01822	2.61146	0	18.2299	34.1991	0	12.8187
129	107.688	26.8177	September 8, 2021	985.333	1165	14.7	1.33	5.1	1.39	571.049	181.955	10.3333	46.7834	78.9039	332.895	201.119	21.9621	0.762491	17.053	60.415	6.59729	0.229048	5.12263	0.873561	3.09484	0.337955	0.0117333	39.1453	14.359	2.22222	4.78632
130	107.522	26.8076	September 8, 2021	1035	1154	14.7917	1.37	6.3	1.2	519.493	163.843	10	52.9343	55.7037	415.776	317.968	29.5192	0	38.8215	76.4759	7.09978	0	9.33711	3.6248	7.14064	0.662914	0	28.4091	24.6212	0	7.19697
131	106.66	26.0859	September 9, 2021	1068.33	1164	15.4167	1.3072	5.9009	1.2533	237.895	161.185	10.3333	131.408	51.2859	338.942	149.739	85.2247	1.08766	61.4275	44.1785	25.1443	0.320898	18.1233	11.1327	8.0066	4.55698	0.0581573	25.4745	32.3676	7.32601	5.12821
132	106.955	26.0976	September 9, 2021	1501.33	1217.33	13.675	1.19	4.9	1.16	229.01	145.698	5	70.4718	48.2461	290.741	248.561	10.6446	0	17.4515	85.492	3.66121	0	6.0024	1.04751	5.13157	0.21976	0	34.4444	27.2222	0	5.55556
133	106.892	26.0221	September 9, 2021	1378	1214	13.9667	1.21	4.8	1.08	229.26	143.384	8.66667	55.443	67.0325	588.397	26.0305	471.428	0	47.7178	4.42397	80.1207	0	8.1098	3.86982	0.358775	6.49763	0	11.5741	31.0185	0	11.5741
134	106.952	25.95	September 9, 2021	1386.33	1219	14.2833	1.21	4.8	1.08	138.774	97.0304	6	77.5878	42.9199	334.206	230.351	87.2036	0	0.443562	68.9247	26.0927	0	0.132721	0.000588701	0.0914777	0.0346306	0	26.3889	37.5	0	4.16667
135	106.761	25.8231	September 10, 2021	1033.33	1201	15.7	1.3072	5.9009	1.2533	254.625	162.427	8.66667	67.4102	62.5567	491.199	310.002	67.8831	22.0905	1.0867	63.1113	13.8199	4.49727	0.221234	0.00240414	0.139623	0.0305742	0.00994947	17.7778	31.1111	13.3333	5.55556
136	107.195	25.8797	September 10, 2021	1110.33	1229	14.9	1.37	6.3	1.2	124.761	83.8581	9	71.5477	70.0066	376.478	246.196	58.9609	0	1.35188	65.3945	15.6612	0	0.359086	0.00485441	0.234823	0.0562372	0	32.2222	24.4444	0	5.55556
137	106.691	25.3564	September 10, 2021	642	1227	17.4667	1.34	6.6	1.38	131.13	88.8393	8.66667	36.3672	62.1842	260.853	39.9592	71.8789	6.84693	15.4495	15.3187	27.5553	2.62482	5.92267	0.91502	0.907273	1.63201	0.15546	20.2646	27.619	7.03704	8.46561
138	106.615	25.3733	September 11, 2021	717.667	1223	17.7	1.33	5.1	1.39	134.934	91.3841	9	55.1625	57.4722	268.957	150.177	86.9219	1.19703	0	55.8369	32.3181	0.445064	0	0	0	0	0	24.1414	27.3737	6.36364	0
139	106.601	25.2498	September 11, 2021	1094.67	1246.67	16.7611	1.23	4.8	1.74333	133.61	89.8805	8.33333	72.3049	60.1099	523.886	389.84	104.958	8.39669	11.71	74.4132	20.0344	1.60277	2.23522	0.261745	1.6633	0.447814	0.0358255	15.7828	42.4242	15.7828	8.33333
140	106.511	25.3629	September 11, 2021	607.667	1230	17.55	1.33	5.1	1.39	130.307	88.5536	5.66667	168.654	63.2816	3224.62	64.2316	1742.27	10.8555	0	1.99191	54.0303	0.336645	0	0	0	0	0	14.4444	45.5556	3.33333	0
141	106.041	25.3228	September 12, 2021	1296.67	1268.67	15.8917	1.33667	6.83333	1.13333	125.003	89.4174	9.66667	66.7339	60.3726	559.422	136.778	70.226	79.9184	204.862	24.45	12.5533	14.2859	36.6203	75.0211	8.95365	4.59706	5.23154	25.5051	25.7576	11.3636	25.5051
142	106.005	25.7287	September 12, 2021	1096.67	1232	16.2917	1.19	4.9	1.16	176.774	138.001	6.66667	44.8834	58.881	280.746	27.0288	37.3643	2.05052	84.5616	9.62751	13.309	0.730384	30.1204	25.4703	2.89984	4.00871	0.219995	19.8413	25.3968	4.7619	9.52381
143	106.069	25.5593	September 12, 2021	716	1231	17.8083	1.34	6.6	1.38	135.773	92.2564	3	109.437	59.951	349.207	88.5406	120.611	0	0	25.3547	34.5386	0	0	0	0	0	0	36.1111	25	0	0
144	105.39	26.204	September 13, 2021	1635.33	1198	13.7583	1.21	4.8	1.08	494.468	307.985	14	27.1447	68.15	327.792	71.6274	70.7264	55.8571	42.1734	21.8515	21.5766	17.0404	12.8659	5.42597	2.81138	2.77602	2.1924	13.7255	42.1569	6.12745	3.92157
145	105.826	26.5213	September 16, 2021	1661	1169	12.675	1.3072	5.9009	1.2533	353.455	279.932	6.66667	50.2091	68.15	498.551	115.654	2.41395	8.28231	235.928	23.1981	0.484192	1.66128	47.3228	111.648	10.978	0.229133	0.786163	19.4444	9.72222	5.55556	30.5556
146	105.962	26.5585	September 16, 2021	1634.33	1156	13.1139	1.21	4.8	1.08	347.234	273.146	9.33333	44.3578	68.15	326.443	93.0309	80.2107	52.3326	79.9951	28.4983	24.5711	16.0312	24.5051	19.6028	6.98354	6.02117	3.92845	20.1923	35.4396	7.32601	8.92857
147	105.9	26.6038	September 16, 2021	1624.33	1146.67	13.1833	1.21	4.8	1.08	349.66	272.521	7	61.9264	68.15	365.225	95.0977	124.062	10.8835	118.599	26.0381	33.9687	2.97995	32.473	38.5127	8.45535	11.0306	0.967678	24.0079	32.9365	4.16667	9.72222
148	105.813	26.6523	September 17, 2021	1524	1128	13.55	1.3072	5.9009	1.2533	372.644	276.821	8	55.1764	59.6594	519.416	136.533	94.9418	3.62702	225.544	26.2858	18.2786	0.698288	43.4225	97.9367	11.414	7.93701	0.303214	12.6323	20.9656	3.7037	24.8016
149	105.717	26.7257	September 17, 2021	1686.33	1129	12.95	1.43	6.5	0.74	330.792	254.494	9	81.1474	58.3411	495.887	73.9374	202.588	47.4964	83.52	14.9101	40.8537	9.57808	16.8426	14.0669	2.51125	6.88081	1.61319	14.9074	36.4815	4.16667	11.2037
150	106.032	26.9797	September 17, 2021	1267	1087	14.6167	1.19	4.9	1.16	453.381	296.345	5	31.5305	35.1008	286.05	57.9362	224.087	0	0	20.2539	78.3384	0	0	0	0	0	0	37.3016	57.1429	0	0
151	106.253	26.9043	September 18, 2021	1364.33	1102	14.2083	1.24	7.5	2.13	386.165	239.624	8.66667	17.4683	64.5483	225.053	5.66329	144.075	24.3708	0	2.51642	64.0183	10.8289	0	0	0	0	0	15.9259	44.0741	10.1852	0
152	106.317	27.3974	September 18, 2021	1319	1067	14.1417	1.19	4.9	1.16	539.008	242.039	3.33333	100.927	71.4211	471.956	147.667	3.27871	1.79057	311.956	31.2884	0.694708	0.379394	66.0986	206.199	20.6812	0.459192	0.250774	17.7778	23.3333	6.66667	34.4444
153	106.037	27.4305	September 18, 2021	1657.67	1075	12.3083	1.3	5.1	1.45	548.535	228.012	8.66667	45.9403	81.8768	385.588	114.725	110.964	74.8738	22.8479	29.7532	28.7779	19.4181	5.92547	1.35384	1.76302	1.70522	1.15061	18.5714	25.7143	13.8095	2.38095
154	106.063	27.4355	September 18, 2021	1606.33	1075	12.5667	1.3	5.1	1.45	465.337	199.102	6	63.6035	69.1194	728.488	252.22	82.2424	62.8958	303.785	34.6224	11.2895	8.63375	41.7008	126.681	14.4379	4.70781	3.60035	22.5397	20.6349	11.4286	28.4127
155	104.722	27.015	September 19, 2021	2457.33	1012.33	9.33889	1.3	5.1	1.45	217.259	181.429	9	18.7447	68.3868	374.487	77.3624	135.19	27.6952	106.861	20.6582	36.1001	7.39551	28.5354	30.4934	5.89492	10.3013	2.11034	17.5926	36.1111	9.25926	12.037
156	104.73	26.9964	September 19, 2021	2615.67	1026	8.71667	1.1	5.3	2.72	213.057	182.758	8.33333	26.3264	67.1087	651.429	61.7835	318.015	145.458	0	9.4843	48.818	22.3291	0	0	0	0	0	21.6931	39.1534	12.1693	0
157	104.69	26.9576	September 20, 2021	2262	1018	10.0583	1.3072	5.9009	1.2533	239.754	204.799	6.66667	13.6112	61.5104	242.274	26.8434	184.937	13.8873	0	11.0798	76.3336	5.73206	0	0	0	0	0	23.3333	50	10	0
158	104.669	27.0008	September 20, 2021	2234	998.333	10.2028	1.43	6.5	0.74	230.865	204.672	7.66667	21.1753	51.3803	242.767	100.579	89.521	37.5914	11.6248	41.4302	36.8753	15.4846	4.78845	0.556646	1.98387	1.76576	0.741471	28.1481	42.963	11.1111	6.66667
159	104.778	26.9352	September 20, 2021	2220.67	1034.67	10.2945	1.33	5.1	1.39	251.606	210.435	11	34.0727	59.7531	421.155	37.8987	87.6178	43.4436	149.863	8.99877	20.8042	10.3153	35.5838	53.3268	3.2021	7.40292	3.67059	21.25	36.9444	6.94444	11.5278
160	104.835	26.9134	September 20, 2021	2209	1040	10.5583	1.43	6.5	0.74	220.151	197.93	4.66667	47.6589	77.4203	384.904	74.6349	47.0651	46.0731	160.587	19.3905	12.2277	11.97	41.7212	66.9988	8.08996	5.10156	4.99403	5.55556	30.5556	8.33333	27.7778
161	104.816	26.9752	September 21, 2021	2113	1032	10.225	1.43	6.5	0.74	219.984	197.955	14	35.0312	74.5733	276.075	7.08831	120.846	1.13437	45.0081	2.56754	43.7731	0.410894	16.3029	7.33762	0.418582	7.13627	0.0669876	10.8187	44.5774	3.0303	4.78469
162	104.863	27.0047	September 21, 2021	2238.33	1037	9.875	1.43	6.5	0.74	227.957	192.456	7.33333	36.2035	66.6774	343.196	22.3096	148.135	8.03673	87.3243	6.50055	43.1635	2.34173	25.4445	22.2192	1.65403	10.9827	0.595841	11.5741	44.8148	7.87037	14.537
163	105.169	26.3595	September 26, 2021	1796.67	1158	12.4667	1.43	6.5	0.74	374.95	195.02	10.6667	28.066	68.15	603.497	154.189	42.6917	0	269.718	25.5493	7.07405	0	44.6925	120.543	11.4186	3.16157	0	27.862	24.8316	0	9.51178
164	105.172	26.3373	September 26, 2021	1761.33	1165	13.2333	1.43	6.5	0.74	436.591	222.536	9.33333	46.2744	68.15	343.875	136.055	16.6143	0.987527	137.897	39.5652	4.83149	0.287176	40.1007	55.2975	15.8659	1.93746	0.11516	25.2814	18.7879	3.33333	11.1255
165	105.187	26.323	September 26, 2021	1744	1167	13.1417	1.3072	5.9009	1.2533	367.719	202.569	9	27.8897	68.15	216.405	142.793	11.9305	11.7144	6.99673	65.9843	5.51305	5.41321	3.23317	0.226216	2.13338	0.178246	0.175018	11.3636	29.9242	7.19697	4.16667
166	105.146	26.3205	September 26, 2021	1074.33	1157	16.1083	1.24	7.5	2.13	415.934	204.941	4.66667	70.5343	68.15	315.075	264.061	7.46672	17.8328	2.57184	83.809	2.36982	5.65988	0.816264	0.020993	0.684102	0.019344	0.0461995	43.3333	8.33333	6.66667	6.66667
167	105.001	26.5033	September 27, 2021	1686.33	1118	13.175	1.33	5.1	1.39	422.147	219.525	4.33333	60.4863	72.1046	269.373	74.27	139.368	0	50.1591	27.5715	51.738	0	18.6207	9.33996	5.13399	9.63397	0	30	38.3333	0	8.33333
168	105.034	26.4858	September 27, 2021	1496	1128	13.0917	1.24	7.5	2.13	383.377	199.078	5	76.4529	71.2788	274.579	190.33	63.0567	21.1918	0	69.3172	22.9649	7.71792	0	0	0	0	0	38.8889	33.3333	27.7778	0
169	105.136	26.2034	September 27, 2021	1456	1183	15.575	1.21	4.8	1.08	364.836	201.978	5.33333	59.3921	57.3527	210.545	0.333632	62.9948	21.4882	0.752025	0.158461	29.9199	10.206	0.357181	0.00268609	0.000565994	0.106868	0.036454	6.66667	37.7778	12.2222	6.66667
170	105.126	26.2007	September 27, 2021	1326.33	1181	15.5028	1.21	4.8	1.08	446.788	206.865	4.33333	20.5033	59.879	233.103	0	83.3487	59.2752	0	0	35.7562	25.4288	0	0	0	0	0	0	55.5556	6.66667	0
171	105.123	26.1879	September 27, 2021	1194	1178	16.625	1.27	4.8	3.07	359.107	181.342	4	36.5138	59.7323	208.35	110.706	60.1207	1.16098	0	53.1345	28.8557	0.557228	0	0	0	0	0	44.4444	22.2222	5.55556	0
172	105.104	26.179	September 27, 2021	1196.67	1175	16.2917	1.34	6.6	1.38	369.987	184.16	4.33333	50.6936	58.8316	282.356	57.295	207.212	2.49634	0	20.2918	73.3867	0.884113	0	0	0	0	0	15	60	8.33333	0
173	104.763	26.6892	July 28, 2021	1699	1060	12.9833	1.43	6.5	0.74	4023.61	925.887	8	19.6487	71.3282	173.85	126.147	36.7687	0	0.226972	72.5609	21.1497	0	0.130557	0.000296327	0.0947331	0.0276123	0	24.2063	28.9683	0	4.16667
174	104.634	26.8442	July 28, 2021	2335	1025	10.1417	1.43	6.5	0.74	3239.26	827.157	5.33333	22.2625	66.7922	246.219	85.3803	121.304	0	18.8303	34.6766	49.2668	0	7.64779	1.4401	2.65199	3.76782	0	16.1905	59.2857	0	8.33333
175	104.635	26.8597	July 28, 2021	2499.33	1032	9.15833	1.43	6.5	0.74	766.319	363.592	4	24.1876	69.9085	959.351	0	671.373	0	0	0	69.9819	0	0	0	0	0	0	0	78.3333	0	0
176	104.666	26.8694	July 28, 2021	2508.33	1024	9.36667	1.3072	5.9009	1.2533	219.966	187.646	6.33333	52.065	71.5481	523.64	0	430.558	49.9726	0	0	82.2239	9.5433	0	0	0	0	0	0	61.1111	9.25926	0
177	104.649	27.0053	July 29, 2021	2351.33	1000	9.80833	1.43	6.5	0.74	230.83	204.485	9.33333	23.9966	76.5266	311.23	45.629	6.39871	76.2665	61.805	14.6609	2.05594	24.5048	19.8583	12.2734	2.9114	0.408275	4.86625	21.5608	22.4868	11.2434	7.53968
178	104.661	27.0013	July 29, 2021	2290	997	10.125	1.43	6.5	0.74	225.39	190.347	8.66667	47.3029	75.4758	431.956	8.07638	408.28	8.48716	0	1.86972	94.5188	1.96482	0	0	0	0	0	19.7511	52.0022	11.9589	0
179	104.512	26.9699	July 30, 2021	2285	982	10.1333	1.31	6.5	1.2	276.449	223.412	9	29.5695	72.9834	356.668	103.66	205.796	0	6.99366	29.0635	57.6996	0	1.96083	0.137134	0.569886	1.13139	0	22.7273	41.2879	0	4.16667
180	104.562	27.0054	July 30, 2021	2124	977	11.0083	1.31	6.5	1.2	213.26	192.713	9.66667	25.4824	80.8921	449.098	137.954	49.2495	0	135.971	30.718	10.9663	0	30.2764	41.1671	9.30031	3.3202	0	24.0741	29.6296	0	7.87037
181	104.497	26.9476	July 30, 2021	2410.33	984	9.10833	1.43	6.5	0.74	224.142	204.775	9.33333	24.2194	74.7676	210.944	129.956	54.9511	1.59636	0	61.607	26.0501	0.756768	0	0	0	0	0	33.3333	35.8333	3.33333	0
182	104.493	26.9672	July 30, 2021	2447.33	986	9.4	1.31	6.5	1.2	229.194	203.219	8.66667	26.8021	67.5378	278.03	68.9809	113.913	16.549	4.27425	24.8106	40.9715	5.95225	1.53733	0.0657094	0.381421	0.629868	0.0915058	28.7879	31.4815	6.73401	5.55556
183	104.487	26.9827	July 30, 2021	2422.67	982	9.35	1.31	6.5	1.2	238.115	193.207	8.33333	34.5406	77.5057	353.276	41.906	182.43	95.0701	0	11.8621	51.6395	26.911	0	0	0	0	0	18.5185	40.2116	12.1693	0
184	104.471	26.9881	July 31, 2021	2331.33	972	9.88333	1.43	6.5	0.74	206.953	173.078	6.66667	32.1597	72.4124	543.838	0.357289	479.141	37.8229	0	0.0656977	88.1036	6.95481	0	0	0	0	0	3.7037	48.5185	9.25926	0
185	104.457	26.9563	July 31, 2021	2643.67	976	8.65	1.43	6.5	0.74	193.214	174.381	7.33333	5.36671	80.3539	94.7961	6.20408	57.4456	1.61128	26.8303	6.54466	60.5991	1.69973	28.3032	7.59383	1.85235	17.1515	0.481078	41.1111	28.8889	8.88889	3.33333
186	104.319	26.8616	July 31, 2021	2439	974	9.93333	1.43	6.5	0.74	193.812	179.22	6	5.73527	79.7086	235.195	194.722	1.35104	0	0	82.7918	0.574436	0	0	0	0	0	0	45.2381	13.0952	0	0
187	104.208	26.7668	July 31, 2021	2373.33	964.667	10.5611	1.43	6.5	0.74	196.481	175.736	6.66667	23.0577	60.8771	192.151	41.8731	125.626	5.56176	0	21.7918	65.3789	2.89447	0	0	0	0	0	22.2222	58.3333	4.16667	0
188	104.143	26.7839	July 31, 2021	2432	962	10.5083	1.43	6.5	0.74	191.036	174.688	7.66667	43.001	70.8637	460.223	296.927	142.908	1.96363	0	64.5182	31.0518	0.42667	0	0	0	0	0	19.5238	35.0794	8.09524	0
189	103.99	27.002	August 1, 2021	2205.33	915	11.2083	1.43	6.5	0.74	218.991	189.559	6	11.9291	59.1591	180.148	160.062	14.2123	3.10326	0	88.8503	7.88925	1.72261	0	0	0	0	0	32.8571	44.2857	9.52381	0
190	105.713	27.229	August 3, 2021	1818.67	1086	11.7667	1.41	7.8	1.12	376.997	265.239	6.66667	17.8962	74.1684	335.345	173.963	99.308	0.70765	0	51.876	29.6137	0.211022	0	0	0	0	0	44.4444	15.0794	5.55556	0
191	105.717	27.2547	August 3, 2021	1963.67	1094	10.9583	1.3	5.1	1.45	316.204	221.865	7	16.4003	80.8651	213.659	10.8853	44.1068	11.9163	29.9821	5.09472	20.6435	5.57724	14.0327	4.2073	0.714927	2.89684	0.782637	14.8148	24.0741	9.25926	5.55556
192	105.79	27.2632	August 3, 2021	1643	1080	12.2333	1.19	4.9	1.16	299.016	210.82	7	42.4384	68.8789	384.519	213.676	49.098	33.5294	19.1633	55.5696	12.7687	8.71983	4.9837	0.955039	2.76942	0.636352	0.43457	27.3016	40.3175	6.66667	4.7619
193	105.878	27.3943	August 3, 2021	1788	1075	11.9167	1.21	4.8	1.08	298.961	208.894	3.66667	21.3153	76.3969	220.029	162.995	4.50684	0.320931	0	74.079	2.04829	0.145859	0	0	0	0	0	55.5556	27.7778	8.33333	0
194	105.888	27.379	August 3, 2021	1855	1086	11.4667	1.21	4.8	1.08	299.069	208.916	5	21.0353	71.6586	168.057	17.7425	70.7953	4.89798	32.5792	10.5575	42.1259	2.91448	19.3858	6.31574	2.04666	8.16646	0.564997	4.7619	46.9841	11.4286	11.4286
195	105.286	27.2502	August 4, 2021	1534	1040	13.2167	1.21	4.8	1.08	575.028	339.213	5.66667	28.7555	72.5806	330.226	187.783	106.855	20.9997	0	56.8651	32.358	6.3592	0	0	0	0	0	42.2222	30	11.1111	0
196	105.293	27.1529	August 4, 2021	1559.33	1042	13.3833	1.37	6.3	1.2	649.829	330.436	6.33333	53.225	76.0019	284.966	100.883	102.881	1.36133	0	35.4016	36.103	0.477718	0	0	0	0	0	13.2275	43.9153	3.7037	0
197	105.25	27.0977	August 4, 2021	1770.67	1047	12.3667	1.3	5.1	1.45	443.61	281.784	6.66667	10.9295	67.771	120.985	46.6437	51.6458	12.8044	0	38.5532	42.6877	10.5834	0	0	0	0	0	30.9524	44.4444	4.7619	0
198	105.204	27.0618	August 4, 2021	1411	1043	14.2167	1.37	6.3	1.2	443.262	281.609	5.33333	26.5677	71.6087	158.885	40.4272	82.091	5.8861	0	25.4444	51.6671	3.70464	0	0	0	0	0	24.4444	38.8889	12.2222	0
199	105.207	27.0734	August 4, 2021	1407	1042.67	14.0166	1.37	6.3	1.2	565.181	297.659	7.33333	41.6925	61.2121	144.786	8.25119	53.7466	27.0091	0	5.69888	37.1214	18.6545	0	0	0	0	0	19.5767	52.381	9.25926	0
200	105.616	26.8355	August 5, 2021	1363.67	1091	14.9917	1.3072	5.9009	1.2533	373.977	274.648	5	39.9447	74.7914	322.764	205.57	107.572	0	0	63.6904	33.3283	0	0	0	0	0	0	42.8571	20.6349	0	0
201	105.72	26.7275	August 5, 2021	1677	1129	12.95	1.43	6.5	0.74	326.912	253.017	4.66667	80.1606	74.1124	593.878	381.219	82.7275	1.95958	107.812	64.1915	13.93	0.329964	18.154	19.5722	11.6533	2.52885	0.0599014	30	23.3333	12.2222	23.3333
202	105.749	26.8753	August 5, 2021	1395.33	1096	14.25	1.37	6.3	1.2	389.549	318.52	3.66667	47.219	76.8073	228.867	9.25989	168.632	0	0	4.04597	73.681	0	0	0	0	0	0	36.1111	27.7778	0	0
203	105.789	26.9003	August 5, 2021	1265	1083.67	14.7833	1.19	4.9	1.16	421.815	309.541	5.33333	56.6424	81.452	275.335	26.9442	246.243	0	0	9.78598	89.4339	0	0	0	0	0	0	42.619	37.619	0	0
204	105.813	26.8843	August 5, 2021	1240	1086	14.7833	1.37	6.3	1.2	367.478	281.823	4.66667	44.7004	81.6865	193.11	116.3	65.3937	0	0	60.2247	33.8634	0	0	0	0	0	0	15	48.3333	0	0
205	105.791	26.8825	August 5, 2021	1287.33	1086	14.5333	1.37	6.3	1.2	397.816	307.965	5	38.768	77.8847	167.815	2.34311	160.466	0.77684	0	1.39625	95.6203	0.462914	0	0	0	0	0	47.2222	40.2778	4.16667	0
206	105.776	26.8745	August 5, 2021	1392	1088	14.4111	1.37	6.3	1.2	331.638	279.502	3.66667	51.5868	77.5927	259.765	92.8138	166.951	0	0	35.7299	64.2701	0	0	0	0	0	0	36.1111	63.8889	0	0
207	105.81	26.6515	August 6, 2021	1526	1128	13.55	1.3072	5.9009	1.2533	377.444	279.325	5.33333	24.0797	79.0509	211.157	46.1975	105.658	0	40.4577	21.8783	50.0378	0	19.16	7.75169	4.19188	9.58725	0	12.2222	18.8889	0	18.8889
208	105.833	26.6428	August 6, 2021	1662.67	1132.67	13.0583	1.33	5.1	1.39	340.837	281.318	6.33333	14.2107	81.2498	238.874	81.4871	26.3024	0	38.2918	34.1129	11.011	0	16.0301	6.1382	5.46833	1.76507	0	26.9841	26.1905	0	10.3175
209	105.881	26.6037	August 6, 2021	1605	1144	13.375	1.21	4.8	1.08	397.488	302.967	5	78.1175	63.0408	237.381	195.157	0	0.627549	24.2813	82.2124	0	0.264363	10.2288	2.48368	8.40934	0	0.0270412	20.5556	0	12.2222	20.5556
210	105.89	26.5908	August 6, 2021	1612.33	1152	13.025	1.24	7.5	2.13	360.252	292.473	7	32.0132	84.5287	304.261	25.7495	150.347	0.226075	76.2104	8.46298	49.414	0.074303	25.0477	19.089	2.11979	12.3771	0.0186112	12.5	35.6481	4.16667	12.037
211	105.879	26.5837	August 6, 2021	1708.67	1154	12.7667	1.21	4.8	1.08	348.358	267.617	5.33333	53.3376	75.6368	284.355	77.4709	137.983	0	22.3013	27.2445	48.525	0	7.84276	1.74903	2.13672	3.8057	0	12.2222	20	0	12.2222
212	105.878	26.5705	August 6, 2021	1614.33	1156	13.05	1.24	7.5	2.13	348.179	267.796	5	32.7132	77.239	293.582	0	231.184	0	49.3236	0	78.7461	0	16.8006	8.28668	0	13.2298	0	0	46.6667	0	21.6667
213	105.842	26.5708	August 6, 2021	1483	1151.67	13.4417	1.21	4.8	1.08	353.849	279.446	6	24.9322	82.2747	187.253	2.77463	3.95052	0.393051	0.444432	1.48175	2.10972	0.209904	0.237342	0.00105482	0.00351683	0.00500726	0.00049819	10.8333	32.5	6.66667	4.16667
214	105.826	26.5215	August 6, 2021	1666.67	1169	12.675	1.3072	5.9009	1.2533	353.455	279.932	4.33333	53.143	68.1016	260.169	14.0083	73.7731	18.8925	134.097	5.38432	28.3559	7.26164	51.5423	69.1166	2.7752	14.6153	3.74281	16.6667	13.8889	5.55556	19.4444
215	105.775	26.3575	August 7, 2021	1328.67	1173	14.6167	1.37	6.3	1.2	605.364	350.606	5	37.413	65.0522	405.919	344.524	0.210178	0	0.174908	84.8751	0.0517784	0	0.0430894	7.53668e-05	0.0365721	2.2311e-05	0	50	5.55556	0	5.55556
216	105.789	26.3525	August 7, 2021	1396.67	1175	14.5167	1.37	6.3	1.2	533.67	325.903	3.66667	35.5639	75.0767	282.001	70.3023	147.556	12.7322	0	24.9298	52.3244	4.51492	0	0	0	0	0	11.1111	33.3333	27.7778	0
217	105.798	26.3386	August 7, 2021	1264.33	1175	14.8833	1.37	6.3	1.2	553.128	341.878	4.66667	58.1253	77.7009	370.382	334.819	14.5001	0	0	90.3982	3.91489	0	0	0	0	0	0	27.7778	58.3333	0	0
218	105.797	26.3465	August 7, 2021	1338.33	1175	14.7417	1.37	6.3	1.2	549.011	338.311	6	50.5584	83.1895	269.798	2.7145	239.212	0	6.40657	1.00613	88.6636	0	2.37458	0.152129	0.0238913	2.10539	0	17.5	48.3333	0	4.16667
219	105.809	26.3751	August 7, 2021	1336	1165	14.9889	1.37	6.3	1.2	538.062	334.657	4.66667	49.6078	80.7818	306.779	0	265.543	0	0	0	86.5584	0	0	0	0	0	0	0	56.6667	0	0
220	105.833	26.3843	August 7, 2021	1333.33	1165	14.9306	1.37	6.3	1.2	534.554	326.339	4.33333	58.2096	78.1307	390.107	332.643	24.2913	0	0	85.2695	6.22681	0	0	0	0	0	0	31.6667	46.6667	0	0
221	105.84	26.3985	August 7, 2021	1247.33	1164	14.8917	1.37	6.3	1.2	533.38	325.708	5.33333	50.9159	80.9532	286.141	64.8591	198.002	0	7.46888	22.6668	69.1973	0	2.61021	0.194953	0.591652	1.80619	0	22.2222	38.8889	0	16.6667
222	106.255	26.2245	August 8, 2021	1295	1171	14.575	1.41	7.8	1.12	215.365	158.784	5	39.3193	88.0007	465.137	303.447	41.6531	3.55677	109.218	65.2382	8.95502	0.764672	23.4809	25.6454	15.3185	2.10272	0.179552	31.6667	6.66667	22.2222	6.66667
223	106.301	26.196	August 8, 2021	1310.33	1171	14.6083	1.37	6.3	1.2	253.421	137.398	3	48.1826	76.7327	337.37	321.233	2.94473	0	0.259562	95.2167	0.872847	0	0.0769368	0.000199699	0.0732567	0.000671541	0	55.5556	8.33333	0	11.1111
224	106.32	26.169	August 8, 2021	1327.33	1181	14.3833	1.33	5.1	1.39	239.124	144.818	6.66667	54.0645	82.6968	417.513	255.472	134.605	4.42568	0	61.189	32.2397	1.06001	0	0	0	0	0	23.3333	30	6.66667	0
225	106.345	26.2045	August 8, 2021	1348.67	1175	14.4583	1.33	5.1	1.39	218.704	124.554	4.33333	65.5521	74.2692	242.434	80.0165	126.842	0	28.3125	33.0054	52.3202	0	11.6784	3.30645	3.85451	6.11017	0	38.3333	31.6667	0	6.66667
226	106.637	26.4475	August 14, 2021	1155.67	1123	15.1417	1.24	7.5	2.13	3895.93	874.613	5	23.6133	76.3134	454.619	409.252	37.781	7.06659	0	90.0208	8.31048	1.5544	0	0	0	0	0	55.5556	22.2222	11.1111	0
227	106.442	26.459	August 14, 2021	1293.67	1136	14.5222	1.37667	5	1.08667	1193.75	372.158	3.66667	45.5178	68.2808	517.513	309.462	46.0927	161.46	0	59.7978	8.90658	31.1992	0	0	0	0	0	40	28.8889	20	0
228	106.465	26.4093	August 14, 2021	1261	1140	14.7417	1.21	4.8	1.08	1362.68	426.637	5.66667	25.3237	82.1153	527.975	377.486	122.144	2.61649	0	71.497	23.1344	0.495571	0	0	0	0	0	28.9683	37.3016	15.0794	0
229	106.483	26.3847	August 14, 2021	1268.33	1149.67	14.7	1.41	7.8	1.12	814.855	375.452	4	51.6392	74.8226	635.709	425.918	200.263	0	0	66.9989	31.5023	0	0	0	0	0	0	52.7778	22.2222	0	0
230	106.43	26.359	August 14, 2021	1256.33	1150	14.6583	1.24	7.5	2.13	713.058	307.128	4.33333	53.2547	73.8794	468.734	297.917	167.418	2.71212	0	63.5578	35.7171	0.578607	0	0	0	0	0	33.3333	47.2222	8.33333	0
231	106.536	26.3461	August 15, 2021	1237	1150	14.7833	1.3072	5.9009	1.2533	793.717	354.132	3.66667	55.9695	79.1713	629.111	298.344	305.197	16.7978	0	47.4232	48.5124	2.67008	0	0	0	0	0	31.6667	30	16.6667	0
232	106.461	26.3382	August 15, 2021	1274	1152	14.575	1.37	6.3	1.2	711.798	318.162	4.33333	68.6025	81.7058	914.171	530.33	383.841	0	0	58.0121	41.9879	0	0	0	0	0	0	53.3333	46.6667	0	0
233	106.484	26.2967	August 15, 2021	1334	1164	14.45	1.33	5.1	1.39	759.775	330.88	8	40.3484	81.2697	489.129	275.006	200.86	0	0	56.2235	41.0648	0	0	0	0	0	0	28.373	37.4339	0	0
234	106.417	26.203	August 15, 2021	1322.33	1177	14.2167	1.37	6.3	1.2	250.027	137.321	5	58.724	84.5157	718.188	352.521	340.854	18.9637	0	49.0847	47.4603	2.64049	0	0	0	0	0	40.5556	40	5.55556	0
235	106.376	26.2194	August 15, 2021	1305.33	1174	14.4083	1.19	4.9	1.16	234.484	139.212	4.33333	32.8951	81.1626	321.882	104.486	211.12	0.864489	3.54897	32.4611	65.5894	0.268574	1.10257	0.0391299	0.357907	0.72317	0.00296121	24.4444	45.5556	6.66667	12.2222
236	106.174	26.1887	August 18, 2021	1259.33	1179	14.7417	1.41	7.8	1.12	1146.65	481.987	2.66667	44.8857	85.8968	241.352	220.474	20.4977	0	0	91.3495	8.49286	0	0	0	0	0	0	58.3333	16.6667	0	0
237	106.102	26.1389	August 18, 2021	1268.67	1187	14.725	1.21	4.8	1.08	1034.6	438.659	5.66667	41.2193	85.2233	464.118	172.86	266.397	20.4158	0	37.2448	57.3985	4.39885	0	0	0	0	0	20.9524	59.0476	6.66667	0
238	106.119	26.1028	August 18, 2021	1248	1189	15.0167	1.21	4.8	1.08	1160.36	465.568	3.33333	36.3948	84.4817	271.52	265.063	3.48808	0	0	97.6218	1.28465	0	0	0	0	0	0	41.1111	35.5556	0	0
239	106.109	26.0805	August 18, 2021	1227.67	1189	15.15	1.21	4.8	1.08	1133.83	475.291	3	4.4525	88.1349	119.722	31.0087	83.8718	0	0	25.9006	70.0555	0	0	0	0	0	0	55.5556	36.1111	0	0
240	105.984	25.9504	August 18, 2021	1318	1222	14.7083	1.37	6.3	1.2	215.691	134.957	8.33333	35.9466	82.2675	297.587	98.0273	180.561	0.301097	5.2402	32.9407	60.6748	0.101179	1.76089	0.0922743	0.580051	1.06842	0.00178166	24.3386	35.4497	3.7037	8.46561
241	105.98	25.9245	August 18, 2021	1321.67	1226	14.85	1.37	6.3	1.2	302.292	161.152	7	55.9909	76.4542	408.934	276.93	25.5842	0	91.3823	67.72	6.25631	0	22.3465	20.4207	15.133	1.39807	0	28.3333	33.3333	0	8.33333
242	105.908	25.7428	August 19, 2021	903	1227	16.6417	1.19	4.9	1.16	347.246	188.978	2.66667	63.3218	86.442	355.089	314.195	0.664218	30.9723	0	88.4833	0.187057	8.72241	0	0	0	0	0	61.1111	16.6667	11.1111	0
243	105.908	25.6956	August 19, 2021	970.667	1234	16.95	1.19	4.9	1.16	327.925	170.846	5.66667	51.6781	83.7537	249.747	128.172	106.953	1.26428	0	51.3208	42.8244	0.506225	0	0	0	0	0	33.3333	27.7778	8.33333	0
244	105.928	25.6244	August 19, 2021	711.667	1236	17.7	1.21	4.8	1.08	292.17	157.946	4.33333	38.7657	69.7321	161.467	66.7666	20.2566	0.596657	0	41.35	12.5454	0.369523	0	0	0	0	0	23.3333	21.6667	16.6667	0
245	105.943	25.5967	August 19, 2021	987.333	1239	17.225	1.41	7.8	1.12	295.082	159.763	3.66667	48.2053	78.1227	308.591	133.239	93.8993	77.7832	0	43.1767	30.4284	25.2059	0	0	0	0	0	36.1111	27.7778	19.4444	0
246	105.911	25.5124	August 19, 2021	638.667	1238	18.7833	1.25	4.8	1.24	336.971	171.226	3.33333	67.3497	78.315	340.771	84.2188	240.297	0	0	24.7142	70.5156	0	0	0	0	0	0	33.3333	41.6667	0	0
247	105.906	25.4934	August 19, 2021	588	1239	18.975	1.25	4.8	1.24	380.294	195.432	5	85.4995	70.4452	292.308	274.047	2.36313	0.0670832	8.29965	93.7528	0.80844	0.0229495	2.83935	0.235656	2.66197	0.0229545	0.000651618	40	20.5556	6.66667	5.55556
248	105.426	25.1109	August 20, 2021	1468.67	1303	15.5083	1.37	6.3	1.2	354.698	201.463	4.66667	73.2873	89.0897	430.383	159.726	266.773	3.121	0	37.1126	61.9849	0.725167	0	0	0	0	0	24.4444	28.8889	24.4444	0
249	105.418	25.1304	August 20, 2021	1400.33	1309	15.6917	1.37	6.3	1.2	334.505	191.939	5.33333	62.905	86.591	503.573	253.137	233.117	0.0840873	0.760005	50.2681	46.2926	0.0166981	0.150922	0.00114702	0.0758658	0.0698659	2.52012e-05	36.6667	43.3333	6.66667	6.66667
250	105.412	25.0896	August 20, 2021	1361	1312	16	1.41	7.8	1.12	557.509	258.05	3.33333	50.8321	80.7357	208.958	207.126	1.28929	0	0	99.1234	0.61701	0	0	0	0	0	0	50	27.7778	0	0
251	105.36	25.1142	August 20, 2021	1362	1319	16.0083	1.37	6.3	1.2	294.311	167.164	4.66667	53.2059	89.038	388.087	0.263684	385.006	0	0	0.0679447	99.2062	0	0	0	0	0	0	4.7619	62.6984	0	0
252	105.321	25.1395	August 20, 2021	1312	1319	16.0917	1.37	6.3	1.2	288.929	163.132	3.66667	42.2166	76.2269	262.673	185.968	76.1992	0	0	70.7984	29.0092	0	0	0	0	0	0	46.6667	38.3333	0	0
253	105.272	25.1154	August 20, 2021	1243.33	1324	16.65	1.37	6.3	1.2	316.303	177.609	4.33333	73.7061	77.6142	274.329	70.4249	187.625	0	0	25.6717	68.3941	0	0	0	0	0	0	44.4444	35.5556	0	0
254	105.285	25.0896	August 20, 2021	1229.33	1319	16.8333	1.37	6.3	1.2	320.771	174.005	4.33333	55.0686	81.8691	347.138	11.3634	334.86	0	0	3.27344	96.4631	0	0	0	0	0	0	13.8889	55.5556	0	0
255	105.468	25.1308	August 21, 2021	1406	1306	15.5833	1.41	7.8	1.12	320.531	188.916	4.33333	66.3727	76.1641	343.288	168.961	165.883	8.44302	0	49.2186	48.3219	2.45946	0	0	0	0	0	44.4444	41.6667	13.8889	0
256	105.511	25.1179	August 21, 2021	1469	1313	15.5417	1.19	4.9	1.16	302.008	169.49	3	59.2469	69.9162	223.479	147.24	25.3766	0	1.48666	65.8854	11.3552	0	0.665233	0.00988974	0.438292	0.0755388	0	44.4444	11.1111	0	22.2222
257	105.526	25.0858	August 21, 2021	1473.33	1308	15.4417	1.19	4.9	1.16	294.603	166.455	5	38.417	77.4354	163.748	32.5258	127.801	0	0.821564	19.8633	78.0474	0	0.501724	0.00412199	0.099659	0.391583	0	20	33.3333	0	20
258	105.432	25.0192	August 21, 2021	1390	1302	16	1.27	4.8	3.07	280.874	159.624	5.33333	67.2816	77.7644	517.425	390.927	1.41535	96.181	28.7525	75.5523	0.273537	18.5884	5.55683	1.59773	4.19832	0.0152	1.03293	31.1111	24.4444	24.4444	13.3333
259	105.441	24.9915	August 21, 2021	1147.33	1347	17.9083	1.27	4.8	3.07	297.789	166.428	4.33333	33.0736	46.3273	74.8334	1.19625	2.02401	66.7878	0	1.59855	2.70468	89.2487	0	0	0	0	0	6.66667	37.7778	24.4444	0
260	105.468	24.9375	August 21, 2021	763.667	1318	19.25	1.27	4.8	3.07	208.821	125.458	3.33333	67.662	62.8761	260.307	78.0895	1.74704	36.7654	0	29.999	0.671147	14.1239	0	0	0	0	0	16.6667	25	33.3333	0
261	105.761	25.0052	August 22, 2021	792.333	1295	18.2583	1.27	4.8	3.07	113.241	75.8341	2.66667	69.699	72.881	329.379	311.899	16.2845	0.265374	0.930323	94.693	4.94399	0.0805678	0.282448	0.00262768	0.267458	0.0139642	0.000227562	38.8889	11.1111	27.7778	22.2222
262	105.752	25.0511	August 22, 2021	1090.67	1305	17.5333	1.21	4.8	1.08	115.718	77.9115	4.66667	48.8465	84.0915	358.346	73.6352	239.536	44.8337	0.341764	20.5486	66.8447	12.5113	0.0953726	0.00032595	0.0195977	0.0637516	0.0119323	13.3333	50	21.6667	15
263	105.796	25.0747	August 22, 2021	791.333	1287.33	18.1194	1.37	6.3	1.2	114.227	75.3165	4	44.2971	54.6673	171.612	112.886	0.586339	0	0	65.7797	0.341664	0	0	0	0	0	0	52.2222	6.66667	0	0
264	105.807	25.0802	August 22, 2021	902	1285	18.075	1.37	6.3	1.2	112.835	74.467	3	92.6143	66.68	174.774	44.3763	115.6	0	13.5821	25.3907	66.1423	0	7.77123	1.0555	1.97316	5.14007	0	16.6667	58.3333	0	8.33333
265	105.783	25.0365	August 22, 2021	1028	1298	17.6167	1.34	6.6	1.38	112.602	74.2972	6	40.0033	65.8083	234.503	231.041	2.64375	0	0.468039	98.5236	1.12738	0	0.199587	0.000934148	0.196641	0.00225011	0	48.1481	31.4815	0	11.1111
266	106.76	25.4521	August 23, 2021	531.333	1219	17.875	1.33	5.1	1.39	141.239	105.337	4	58.6573	80.1764	241.578	4.04923	149.801	11.0859	0	1.67616	62.0094	4.58897	0	0	0	0	0	6.66667	30	26.1111	0
267	106.885	25.5062	August 23, 2021	483.667	1226	17.775	1.34	6.6	1.38	142.596	95.8366	6	50.4943	61.5683	224.405	0.527476	1.06644	71.8232	0	0.235055	0.475228	32.006	0	0	0	0	0	11.4286	16.9841	11.4286	0
268	106.912	25.5367	August 23, 2021	711.333	1226	17.05	1.24	7.5	2.13	144.521	93.3365	5.33333	95.9025	56.0038	278	274.638	1.92752	0	0	98.7907	0.693354	0	0	0	0	0	0	25	36.1111	0	0
269	107.873	27.2311	August 26, 2021	595.333	1122	16.0583	1.41	7.8	1.12	328.578	184.271	4.66667	70.6986	83.3575	372.967	356.111	2.51208	0.517931	0.266272	95.4808	0.673541	0.138868	0.0713929	0.000190099	0.0681665	0.000480861	9.91419e-05	52.2222	12.2222	12.2222	5.55556
270	107.802	26.9983	August 26, 2021	719.667	1139	15.6917	1.37	6.3	1.2	190.942	166.326	5.66667	60.8972	82.5477	310.678	204.533	0	0	0	65.8344	0	0	0	0	0	0	0	23.4127	0	0	0
271	107.812	26.8557	August 26, 2021	954.333	1167	14.9583	1.37	6.3	1.2	197.324	179.088	6	35.9927	84.9481	269.145	138.46	3.0235	0.122099	12.3666	51.4444	1.12337	0.0453656	4.59479	0.568221	2.36376	0.0516165	0.00208445	35	15	6.66667	6.66667
272	107.8	26.8565	August 26, 2021	1001.33	1170.33	14.7222	1.37	6.3	1.2	191.169	166.48	7	46.0985	87.4517	302.181	31.4915	83.1433	20.4915	122.438	10.4214	27.5144	6.78118	40.518	49.6092	4.22254	11.1483	2.7476	9.25926	18.5185	22.2222	9.25926
273	108.35	26.9079	August 27, 2021	771.333	1145	15.5667	1.37	6.3	1.2	131.037	85.2971	5	53.3223	73.1216	43.286	0	7.76364	0	14.4287	0	17.9357	0	33.3333	4.80956	0	5.97855	0	8.33333	32.7778	0	8.33333
274	108.294	26.9003	August 27, 2021	709.667	1167	15.1083	1.41	7.8	1.12	129.916	88.2601	6.66667	45.5183	76.4312	49.1488	1.53566	1.87615	0	9.1501	3.1245	3.81729	0	18.6171	1.70349	0.581692	0.71067	0	30.1587	30.1587	0	4.7619
275	108.242	26.9001	August 27, 2021	849.667	1181.67	14.6389	1.37	6.3	1.2	127.239	83.6634	3	125.735	77.4785	63.9055	0.0773033	24.2268	0	0	0.120965	37.9104	0	0	0	0	0	0	44.4444	33.3333	0	0
276	108.2	26.8598	August 27, 2021	805.333	1159	15.675	1.37	6.3	1.2	157.166	98.3085	6.33333	62.0384	83.0212	119.643	64.184	52.4445	0.19732	0	53.6463	43.8342	0.164924	0	0	0	0	0	15.873	52.381	4.7619	0
277	108.116	27.072	August 27, 2021	742.333	1150	15.4167	1.37	6.3	1.2	129.606	87.0656	4	90.0417	82.319	92.665	58.1354	3.19111	0	29.9316	62.7371	3.44371	0	32.3008	9.66814	20.2646	1.11235	0	66.6667	11.1111	0	8.33333
278	108.147	27.029	August 27, 2021	741.333	1144	15.6167	1.37	6.3	1.2	131.207	87.5223	5	58.8669	82.179	220.659	137.495	21.4842	2.42347	29.289	62.3112	9.73638	1.09829	13.2734	3.88765	8.27082	1.29235	0.145781	26.1111	28.8889	6.66667	20.5556
279	108.127	26.8115	August 28, 2021	824	1167	15.6	1.21	4.8	1.08	191.44	164.455	8	49.8767	85.621	395.497	228.397	90.6623	8.33836	0.306413	57.7492	22.9236	2.10832	0.0774754	0.000237395	0.0447415	0.0177602	0.00163343	22.197	37.9545	6.06061	7.19697
280	108.081	26.7514	August 28, 2021	548.667	1156	16.3167	1.37	6.3	1.2	1020.48	352.937	6	59.0346	79.1877	262.326	95.4125	1.39294	0	0	36.3717	0.530997	0	0	0	0	0	0	20.3704	18.5185	0	0
281	108.077	26.7369	August 28, 2021	576.333	1163	16.2917	1.37	6.3	1.2	978.763	336.018	3.66667	109.022	84.0943	693.058	459.622	2.64341	0.0500195	5.30954	66.318	0.381413	0.00721722	0.766104	0.0406766	0.508065	0.00292202	5.52914e-05	38.8889	36.1111	8.33333	8.33333
282	108.073	26.7284	August 28, 2021	625.333	1165	16.15	1.41	7.8	1.12	1074.84	374.352	4.66667	66.2632	81.9411	445.96	265.123	136.512	0	0	59.45	30.6107	0	0	0	0	0	0	27.7778	36.1111	0	0
283	108.031	26.7264	August 28, 2021	633.333	1172	16.1667	1.37	6.3	1.2	960.988	332.641	4.33333	63.2642	80.8087	256.545	80.7688	159.666	0	0	31.4833	62.2371	0	0	0	0	0	0	31.6667	30	0	0
284	107.98	26.6503	August 28, 2021	711.667	1189	15.975	1.21	4.8	1.08	1153.79	392.458	3.33333	60.7697	61.8689	441.241	326.817	55.8015	0	0	74.0677	12.6465	0	0	0	0	0	0	41.1111	24.4444	0	0
285	107.85	26.6838	August 29, 2021	939	1183	15.1889	1.3	5.1	1.45	980.034	343.755	4	58.9672	82.806	282.66	280.982	1.26465	0	0	99.4062	0.447409	0	0	0	0	0	0	66.6667	26.6667	0	0
286	107.817	26.5128	August 29, 2021	691	1184	16.4583	1.19	4.9	1.16	468.154	192.742	3.33333	44.0115	83.0647	241.622	0	159.197	0	0	0	65.8869	0	0	0	0	0	0	0	38.8889	0	0
287	107.793	26.4367	August 29, 2021	655.333	1177	16.5	1.19	4.9	1.16	217.167	142.964	5	41.9866	79.2598	227.272	192.004	21.4668	0	0	84.4818	9.44543	0	0	0	0	0	0	41.1111	32.7778	0	0
288	107.799	26.3079	August 29, 2021	934	1202	15.625	1.41	7.8	1.12	209.316	149.402	4.33333	37.9157	88.3286	487.532	112.836	374.508	0	0	23.1443	76.817	0	0	0	0	0	0	23.3333	70	0	0
289	107.743	26.1478	August 29, 2021	964	1216	15.6917	1.41	7.8	1.12	423.9	182.901	6.66667	23.7755	79.1728	179.634	62.7315	3.54915	0	37.7406	34.9219	1.97577	0	21.0097	7.9292	7.337	0.415104	0	16.6667	37.5	0	12.5
290	108.291	26.545	August 30, 2021	1720.33	1316	11.7667	1.31	6.5	1.2	162.38	97.9724	6.33333	37.1169	82.399	327.178	239.895	86.8257	0	0	73.3223	26.5377	0	0	0	0	0	0	46.8254	42.8571	0	0
291	108.293	26.5422	August 30, 2021	1763	1328	11.625	1.31	6.5	1.2	162.38	97.9482	5.66667	55.7608	84.7949	365.222	274.896	76.3542	0	6.81582	75.2681	20.9062	0	1.86621	0.127198	1.40466	0.390154	0	28.1746	37.3016	0	5.55556
292	106.643	26.3117	August 31, 2021	1145.67	1137	15.1583	1.37	6.3	1.2	3666.12	626.409	5	76.417	81.3824	528.431	1.29421	519.649	0	3.5599	0.244916	98.3381	0	0.673675	0.0239822	0.00164993	0.662479	0	38.8889	38.8889	0	11.1111
293	106.847	26.3153	August 31, 2021	1598.33	1190	13.2417	1.1	5.3	2.72	488.444	115.344	5	63.1805	87.7363	581.64	0	542.963	5.58728	0	0	93.3502	0.960607	0	0	0	0	0	0	46.6667	12.2222	0
294	106.847	26.3239	August 31, 2021	1603	1200	12.9083	1.1	5.3	2.72	478.567	112.601	3	71.1178	83.9818	448.321	315.203	119.946	0	0	70.3073	26.7545	0	0	0	0	0	0	44.4444	25	0	0
295	106.927	26.3576	August 31, 2021	1629.67	1196.67	12.8083	1.19	4.9	1.16	452.339	107.944	6	39.1468	80.1281	544.98	179.406	358.914	0.0765924	0	32.9198	65.8582	0.0140542	0	0	0	0	0	16.6667	50	5.55556	0
296	106.966	26.3431	August 31, 2021	1665.67	1200	12.7083	1.19	4.9	1.16	452.589	108.106	5	20.6546	82.2807	339.599	0.648449	228.41	0	0.142804	0.190946	67.2587	0	0.0420507	6.00501e-05	8.02941e-05	0.0282828	0	8.33333	39.2857	0	4.7619
297	108.705	27.1058	September 1, 2021	380.333	1126	16.7167	1.41	7.8	1.12	202.523	113.929	2.33333	43.7497	65.7314	432.878	288.106	144.293	0	0	66.5561	33.3333	0	0	0	0	0	0	44.4444	33.3333	0	0
298	109.236	27.0081	September 1, 2021	462.667	1210	16.5083	1.31	5	1.8	194.425	127.612	5	31.2423	42.4515	206.955	178.868	0.279726	0	0	86.4285	0.135163	0	0	0	0	0	0	69.0476	4.7619	0	0
299	109.419	26.2378	September 2, 2021	863	1399	15.2583	1.21	4.8	1.08	114.341	96.9858	7.33333	61.4384	56.504	341.946	200.65	2.42792	8.87582	6.35547	58.6788	0.71003	2.59568	1.85862	0.118124	1.09061	0.0131967	0.0482437	19.5767	21.4286	10.3175	9.25926
300	109.164	26.3272	September 2, 2021	476	1285	16.6667	1.37	6.3	1.2	111.338	97.3141	3	93.4307	43.687	293.536	221.974	17.6028	0	0.968361	75.6206	5.99681	0	0.329896	0.00319458	0.249469	0.0197832	0	44.4444	36.1111	0	8.33333
301	108.846	26.4972	September 2, 2021	1252.67	1322	13.4667	1.19	4.9	1.16	138.475	96.3659	5.33333	99.0946	57.2914	427.5	208.271	16.2726	0.256572	156.217	48.7185	3.80646	0.0600168	36.5421	57.0852	17.8028	1.39096	0.0219314	18.8889	32.2222	5.55556	18.8889
302	109.221	26.0152	September 3, 2021	1279.33	1452	14.025	1.21	4.8	1.08	111.005	91.4639	6	21.2209	62.2222	222.466	65.0555	127.81	3.58785	0.802326	29.243	57.4517	1.61277	0.360652	0.00289361	0.105465	0.207201	0.00581647	10.3175	26.5079	16.9841	5.55556
303	108.81	25.8054	September 3, 2021	536.333	1308	17.0667	1.27	4.8	3.07	118.441	102.767	3.66667	30.3607	74.7251	392.62	14.131	9.9179	0	366.012	3.59916	2.52608	0	93.223	341.207	3.35524	2.35489	0	17.7778	40	0	28.8889
304	107.992	25.5668	September 4, 2021	592.667	1287.33	17.0083	1.23	4.8	1.74333	159.647	121.832	3.33333	69.7339	33.0722	375.185	339.435	2.83756	0	4.48526	90.4712	0.756308	0	1.19548	0.0536202	1.08156	0.00904149	0	33.3333	8.33333	0	16.6667
305	107.997	25.6378	September 4, 2021	648	1271	16.8333	1.21	4.8	1.08	154.982	114.657	4.66667	59.0162	46.776	358.86	227.402	0.419291	13.0983	3.43953	63.3678	0.11684	3.64998	0.958459	0.0329665	0.607355	0.00111986	0.0349836	26.6667	8.33333	15	6.66667
306	107.922	25.4155	September 4, 2021	603.333	1314	17.1	1.31	6.5	1.2	141.564	61.1305	7.33333	34.7834	52.3401	201.628	65.0449	29.7772	72.139	1.31968	32.2598	14.7683	35.7782	0.654513	0.00863749	0.211144	0.0966606	0.234173	14.0741	32.7778	14.537	4.16667
307	107.872	25.3416	September 4, 2021	765	1324.33	16.7444	1.31	6.5	1.2	136.673	58.6211	4.66667	67.0842	39.3963	208.091	105.717	24.7891	0	0	50.8035	11.9126	0	0	0	0	0	0	22.2222	36.1111	0	0
308	107.875	25.3121	September 4, 2021	800.667	1346	16.2167	1.31	6.5	1.2	147.416	62.6367	7	21.2924	48.1327	105.652	34.1053	44.6111	9.27399	12.2963	32.2808	42.2246	8.77787	11.6385	1.43111	3.757	4.91431	1.02161	28.9683	28.9683	14.4841	14.4841
309	107.895	25.1984	September 4, 2021	862	1371	16.4667	1.31	6.5	1.2	153.45	61.9746	2.33333	85.6526	61.6486	402.421	321.841	80.5802	0	0	79.9762	20.0238	0	0	0	0	0	0	83.3333	16.6667	0	0
310	107.792	25.5338	September 5, 2021	905.333	1301	15.85	1.31	6.5	1.2	131.782	57.3047	4.66667	45.9509	58.9743	256.244	21.1752	1.00535	20.5448	168.302	8.26368	0.392339	8.01766	65.6803	110.541	5.42761	0.25769	5.26602	26.6667	8.33333	8.33333	28.3333
311	107.771	25.4895	September 5, 2021	835.667	1294	16.3333	1.21	4.8	1.08	128.951	56.5634	2.66667	108.775	59.8777	572.89	525.987	18.8234	0	0	91.8129	3.28569	0	0	0	0	0	0	41.6667	25	0	0
312	107.559	29.0869	September 8, 2021	1326.67	1285.67	12.3528	1.37	6.3	1.2	141.356	103.203	5.66667	23.3563	77.8492	317.799	170.022	125.855	0	0	53.4997	39.602	0	0	0	0	0	0	25.8333	46.6667	0	0
313	107.887	28.8771	September 9, 2021	1421.33	1324	11.75	1.37	6.3	1.2	118.191	106.081	9.33333	21.8483	86.5359	328.798	70.7078	178.944	0	0	21.5049	54.4236	0	0	0	0	0	0	36.5079	39.2857	0	0
314	107.862	28.8424	September 9, 2021	1530.33	1328	11.2083	1.43	6.5	0.74	119.052	106.943	12	19.6973	82.2987	241.932	117.523	67.1186	0	0	48.5768	27.7428	0	0	0	0	0	0	36.4103	39.7436	0	0
315	107.63	28.5471	September 9, 2021	1381.67	1249	12.3167	1.21	4.8	1.08	188.402	160.394	12	23.8649	81.1326	216.476	74.909	26.3718	3.26908	7.41723	34.6038	12.1823	1.51013	3.42635	0.25414	1.18565	0.417409	0.0517424	38.4005	28.5104	2.38095	8.64876
316	107.782	28.0022	September 10, 2021	775	1142	15.3417	1.41	7.8	1.12	246.253	205.899	5.33333	94.2801	50.8261	493.658	458.211	17.8312	0	0	92.8195	3.61206	0	0	0	0	0	0	50	29.1667	0	0
317	107.585	27.8855	September 10, 2021	789	1119	15.125	1.21	4.8	1.08	336.785	235.095	2	77.4985	63.2606	644.235	642.693	1.54171	0	0	99.7607	0.239309	0	0	0	0	0	0	88.8889	11.1111	0	0
318	107.236	27.5222	September 10, 2021	1072	1092	14.5667	1.37	6.3	1.2	601.734	237.504	2.66667	54.8044	54.5543	288.198	236.629	45.4469	0	4.17346	82.1062	15.7693	0	1.44812	0.0604367	1.189	0.228359	0	41.6667	33.3333	0	8.33333
319	106.981	27.4475	September 10, 2021	1041.33	1071	14.95	1.37	6.3	1.2	550.915	219.808	1.66667	67.9933	34.3442	185.398	182.008	0	3.39044	0	98.1713	0	1.82873	0	0	0	0	0	83.3333	0	16.6667	0
320	106.537	27.6407	September 11, 2021	1346	1071	13.8167	1.24	7.5	2.13	553.808	221.328	7	83.1142	59.8477	736.582	322.762	89.6331	20.1089	21.1556	43.8189	12.1688	2.73002	2.87213	0.607615	1.25853	0.349503	0.0784097	14.537	29.537	11.5741	7.87037
321	106.456	27.6051	September 11, 2021	1361	1062	13.8583	1.37	6.3	1.2	568.82	240.39	6	72.7298	58.4207	439.324	213.068	151.174	0	0	48.499	34.4105	0	0	0	0	0	0	16.9841	40.6349	0	0
322	106.507	27.8089	September 11, 2021	1430.33	1085	12.875	1.24	7.5	2.13	555.256	221.743	4.66667	107.607	56.3671	445.241	154.199	286.728	2.36989	0	34.6327	64.3985	0.532273	0	0	0	0	0	27.7778	58.3333	8.33333	0
323	106.663	28.0217	September 12, 2021	880.667	1047	15.9583	1.37	6.3	1.2	644.215	215.452	5	51.2316	62.7555	386.992	146.048	231.719	0	0	37.7393	59.8768	0	0	0	0	0	0	42.8571	52.381	0	0
324	106.353	28.0862	September 12, 2021	897.667	1047	15.5833	1.41	7.8	1.12	2268.67	289.754	2.33333	78.2401	68.2612	301.078	255.779	38.4042	0	0	84.9543	12.7556	0	0	0	0	0	0	58.3333	33.3333	0	0
325	106.073	28.5736	September 13, 2021	413	1078	17.1833	1.3	5.1	1.45	412.71	172.389	3.66667	61.2715	59.5024	429.776	167.278	51.9846	150.094	0	38.9222	12.0957	34.9237	0	0	0	0	0	16.6667	38.8889	27.7778	0
326	105.043	25.2302	September 19, 2021	1414	1297	15.9583	1.41	7.8	1.12	947.014	304.731	2.66667	51.1139	48.811	236.532	132.842	8.90235	3.08016	0.213145	56.1624	3.7637	1.30222	0.0901126	0.000192071	0.0506094	0.00339157	0.00117346	27.7778	11.1111	11.1111	8.33333
327	104.94	25.2359	September 19, 2021	1302	1266	16.7583	1.21	4.8	1.08	760.023	253.701	4.33333	63.23	64.5605	363.19	81.0554	273.665	2.65027	1.07884	22.3177	75.3505	0.729721	0.297045	0.00320464	0.0662936	0.223825	0.0021676	20	48.8889	11.1111	6.66667
328	104.83	25.135	September 20, 2021	1554.33	1239	15.3167	1.21	4.8	1.08	784.773	287.317	6.66667	37.8217	64.0407	212.342	141.87	27.3107	1.82281	0	66.8122	12.8617	0.858429	0	0	0	0	0	19.8413	20.6349	5.55556	0
329	104.826	24.9875	September 20, 2021	1967.33	1220	14.0167	1.31	6.5	1.2	764.393	268.393	5.33333	27.0092	61.1314	252.437	157.533	93.5248	0.689042	0	62.4048	37.0488	0.272956	0	0	0	0	0	56.6667	25.5556	12.2222	0
330	105.143	25.6937	September 20, 2021	1794.67	1268	14.2	1.43	6.5	0.4	267.75	173.477	4.66667	71.501	63.9909	445.79	314.131	3.4001	22.6137	10.7169	70.4662	0.762715	5.07272	2.40402	0.257636	1.69402	0.0183358	0.121949	40	11.1111	13.3333	6.66667
331	105.222	25.6571	September 20, 2021	1430.67	1286	15.7	1.19	4.9	1.16	293.862	182.177	8	55.22	70.0223	400.626	81.9605	166.972	12.671	118.9	20.4581	41.6776	3.16279	29.6786	35.288	6.07168	12.3693	0.938672	16.9312	46.3624	7.40741	12.6323
332	105.227	25.7127	September 20, 2021	1583.33	1284	14.8667	1.21	4.8	1.08	311.688	187.869	3.66667	60.3444	51.5382	395.865	111.379	32.1317	92.0741	120.925	28.1356	8.11683	23.259	30.547	36.9389	8.59457	2.47945	7.10493	38.0952	14.2857	16.6667	21.4286
333	105.209	25.7768	September 21, 2021	1160.67	1253	16.6167	1.21	4.8	1.08	288.278	189.653	8	40.5029	48.3976	193.907	42.2799	119.807	0	6.18427	21.8042	61.786	0	3.18929	0.197234	0.6954	1.97054	0	23.8095	40.4762	0	8.09524
334	105.354	25.8357	September 21, 2021	1038	1234	17.3833	1.34	6.6	1.38	278.387	174.498	2.66667	53.4484	66.1057	313.121	28.7059	280.439	2.03533	0	9.16765	89.5624	0.650012	0	0	0	0	0	25	58.3333	8.33333	0
335	105.379	25.7963	September 21, 2021	1232	1249	16.6167	1.21	4.8	1.08	293.923	193.341	6.33333	63.6998	62.0787	226.863	74.8937	103.888	11.3802	27.3942	33.0127	45.7933	5.01631	12.0752	3.30791	3.98635	5.52963	0.605729	16.6667	37.3016	15.873	10.3175
336	108.813	26.9566	October 2, 2021	560	1159	15.775	1.27	4.8	3.07	253.713	164.25	4.66667	56.7967	67.6513	492.348	323.701	8.80169	154.712	0	65.7463	1.7877	31.4233	0	0	0	0	0	21.6667	30	6.66667	0
337	108.689	26.9444	October 2, 2021	642	1147	15.4833	1.21	4.8	1.08	252.864	165.371	3	72.3196	59.1115	214.224	213.897	0	0	0	99.8472	0	0	0	0	0	0	0	91.6667	0	0	0
338	108.587	26.9246	October 2, 2021	772.667	1161.67	14.9722	1.21	4.8	1.08	255.375	160.276	2.33333	53.135	49.2614	209.126	207.747	0.733714	0	0	99.3408	0.350848	0	0	0	0	0	0	66.6667	22.2222	0	0
339	108.698	26.6909	October 3, 2021	584	1169	15.65	1.21	4.8	1.08	120.102	85.6189	2.66667	82.3815	40.0938	130.17	2.30324	0	84.5775	0	1.76941	0	64.9746	0	0	0	0	0	19.4444	0	52.7778	0
340	108.757	26.6379	October 3, 2021	559.333	1202	15.3417	1.21	4.8	1.08	129.606	90.5231	3.33333	95.2066	59.269	155.368	142.009	12.4897	0	0	91.4018	8.03879	0	0	0	0	0	0	41.6667	38.8889	0	0
341	108.574	26.1146	October 3, 2021	306.667	1180	17.2167	1.41	7.8	1.12	102.384	81.7491	4	43.7056	69.0208	181.36	129.686	49.6169	0.616396	0	71.5071	27.3582	0.339874	0	0	0	0	0	41.6667	33.3333	4.16667	0
342	108.539	25.9727	October 3, 2021	256.333	1191	18.1417	1.37	8	0.75	135.409	108.13	5	45.2927	71.1827	351.001	49.6288	300.674	0	0	14.1392	85.6619	0	0	0	0	0	0	29.7619	61.9048	0	0
343	108.277	26.2699	October 4, 2021	1229	1270	13.8667	1.31	6.5	1.2	129.18	91.3479	6.33333	39.4841	75.9244	151.34	90.9039	0.918789	0.244478	39.0957	60.0659	0.607102	0.161542	25.833	10.0996	15.5168	0.156833	0.0417311	16.3889	8.33333	6.66667	21.9444
344	108.281	26.2864	October 4, 2021	1025	1261	14.2	1.21	4.8	1.08	133.489	88.3145	5	46.3958	83.5298	214.095	155.471	12.2644	0	6.3657	72.6177	5.72847	0	2.9733	0.189271	2.15914	0.170325	0	34.4444	5.55556	0	20.5556
345	106.896	27.0785	October 5, 2021	1311.33	1102	13.8	1.3072	5.9009	1.2533	609.902	190.426	6.66667	37.0238	69.094	244.165	90.3604	153.156	0	0	37.0079	62.7264	0	0	0	0	0	0	44.881	44.2857	0	0
346	106.616	27.0512	October 5, 2021	1393	1093	13.7917	1.41	7.8	1.12	838.566	211.09	8.66667	38.0044	85.1057	221.719	0.651755	150.427	0.45192	1.23333	0.293956	67.8458	0.203826	0.556257	0.00686047	0.00163515	0.377397	0.00113379	11.3636	51.461	4.16667	10.8225
347	106.676	26.898	October 5, 2021	1322	1108	13.875	1.41	7.8	1.12	835.237	241.496	3.33333	68.189	85.1117	375.889	249.601	110.033	1.15554	0	66.403	29.2726	0.307415	0	0	0	0	0	52.7778	8.33333	19.4444	0
348	106.821	26.6888	October 5, 2021	1075.67	1102	15.125	1.21	4.8	1.08	1585.61	383.474	4	51.8686	83.349	306.988	136.935	112.016	58.0376	0	44.606	36.4885	18.9055	0	0	0	0	0	52.2222	41.1111	6.66667	0
349	106.588	26.6851	October 6, 2021	1339	1123	14.1667	1.21	4.8	1.08	3613.63	930.56	3.66667	53.6379	68.15	433.063	190.715	146.727	95.5145	0	44.0385	33.8813	22.0556	0	0	0	0	0	38.8889	50	5.55556	0
350	106.532	26.5573	October 6, 2021	1327.67	1137	14.3167	1.24	7.5	2.13	4342.87	481.802	4	86.888	68.15	457.115	445.575	6.7667	3.98477	0	97.4755	1.48031	0.871722	0	0	0	0	0	50	19.4444	13.8889	0
351	106.45	26.4784	October 6, 2021	1297	1135	14.525	1.41	7.8	1.12	1092.26	334.039	2	43.4742	68.15	230.304	228.759	1.54446	0	0	99.3294	0.670617	0	0	0	0	0	0	88.8889	11.1111	0	0
352	104.799	26.7513	September 19, 2021	2143.33	1055	11.0667	1.3	5.1	1.45	2791.17	674.838	5.33333	46.2734	72.6721	443.664	228.965	15.6125	48.8404	117.01	51.6078	3.51899	11.0084	26.3736	30.8597	13.6108	0.928084	2.90332	26.4286	17.8571	19.7619	4.7619
353	104.762	26.7401	September 19, 2021	2129.33	1049	11.1583	1.43	6.5	0.74	4067.57	947.29	8.66667	35.3719	67.3454	291.376	60.725	59.7636	8.19685	126.696	20.8408	20.5108	2.81316	43.4822	55.0903	9.06203	8.91856	1.22322	19.7511	46.6991	4.16667	7.19697
354	104.745	26.6747	September 19, 2021	1808.67	1061	12.4528	1.43	6.5	0.74	320.716	207.377	4	53.9787	52.661	265.496	176.834	69.3205	16.2339	0	66.605	26.1098	6.11456	0	0	0	0	0	60.3175	30.1587	4.7619	0
355	105.119	26.5179	September 20, 2021	1913.33	1138	11.925	1.43	6.5	0.74	428.453	217.45	6.33333	55.9821	57.6825	240.765	20.2224	74.8083	0	88.3271	8.39922	31.0711	0	36.686	32.4036	3.08133	11.3987	0	13.0952	22.0238	0	26.1905
356	105.058	26.2803	September 20, 2021	1878	1177	13.3778	1.21	4.8	1.08	410.006	193.17	8.66667	38.2278	67.4095	307.066	58.4814	68.5259	11.2231	5.16586	19.0452	22.3163	3.65496	1.68233	0.0869066	0.320403	0.375434	0.0614884	10.2273	19.7511	4.16667	4.7619
357	105.056	26.2565	September 20, 2021	1684	1175	14.2	1.21	4.8	1.08	381.311	192.527	4.66667	82.9191	62.8628	290.286	142.631	121.743	6.93481	0	49.1348	41.9391	2.38896	0	0	0	0	0	42.2222	28.8889	5.55556	0
358	105.087	26.3139	September 20, 2021	1791	1176	13.375	1.21	4.8	1.08	507.852	237.391	8	53.3666	68.2423	218.865	79.522	70.0412	0	15.9171	36.3338	32.002	0	7.27259	1.15759	2.64241	2.32738	0	17.7778	36.3889	0	6.66667
359	105.15	26.2856	September 21, 2021	1351.67	1163.67	15.4806	1.24	7.5	2.13	365.017	198.804	7	51.5864	60.2947	311.646	77.5405	194.702	0	2.7694	24.881	62.4754	0	0.888638	0.02461	0.221102	0.55518	0	32.8571	37.619	0	3.33333
360	105.162	26.2687	September 21, 2021	1479.67	1168	15.1667	1.24	7.5	2.13	365.397	199.063	8	60.2249	70.1335	376.98	134.939	196.19	32.5444	0	35.7948	52.0426	8.63292	0	0	0	0	0	25	37.5	12.5	0
361	104.668	26.8641	October 2, 2021	2572	1040	8.75	1.3072	5.9009	1.2533	224.97	189.926	9	48.8559	63.5502	339.888	5.04945	30.3447	226.319	0	1.48562	8.92786	66.5866	0	0	0	0	0	9.72222	43.4524	20.6349	0
362	104.7	26.858	October 2, 2021	2465.67	1049	8.62222	1.3072	5.9009	1.2533	211.27	178.233	10	34.8904	75.6354	371.331	12.4002	251.691	101.629	0	3.3394	67.7808	27.3689	0	0	0	0	0	26.4983	41.0101	9.69697	0
363	104.726	26.8174	October 2, 2021	2570	1052	9.05833	1.3	5.1	1.45	260.718	221.461	7.33333	40.256	72.2449	339.921	0.204685	118.222	112.772	75.7845	0.0602156	34.7793	33.1761	22.2948	16.896	0.0134249	7.75395	7.39653	4.16667	40.2778	19.4444	8.33333
364	104.633	26.7089	October 3, 2021	2463.33	1032	9.81667	1.43	6.5	0.74	210.266	196.222	8	43.2331	68.3622	517.258	117.056	224.713	58.8542	0	22.6302	43.4432	11.3781	0	0	0	0	0	21.0979	45.172	8.46561	0
365	104.549	26.7343	October 3, 2021	2392.67	1026	10.1167	1.43	6.5	0.74	193.186	175.117	7	32.7876	76.9172	348.247	5.04373	8.10639	230.297	0	1.44832	2.32777	66.1302	0	0	0	0	0	15	38.3333	15	0
366	104.512	26.8771	October 3, 2021	2521.33	994	9.26667	1.31	6.5	1.2	211.404	201.385	6.33333	36.9227	68.3847	348.229	1.15879	14.0912	321.077	0	0.332767	4.04652	92.2028	0	0	0	0	0	9.52381	27.619	16.1905	0
367	104.505	26.9035	October 3, 2021	2552	1004	8.93333	1.43	6.5	0.74	199.939	181.674	6.33333	33.7323	70.3706	296.453	0.858636	32.5691	205.65	0	0.289636	10.9863	69.3702	0	0	0	0	0	11.1111	35.7143	15.873	0
368	104.223	26.7442	October 4, 2021	2611.33	984	9.90833	1.43	6.5	0.74	198.867	182.62	2.33333	31.7776	68.757	179.285	107.003	57.026	0	15.2564	59.683	31.8075	0	8.50957	1.29825	5.07876	2.70668	0	72.2222	16.6667	0	11.1111
369	103.771	26.988	October 4, 2021	2076	890	12.8417	1.19	4.9	1.16	202.173	183.251	4	46.6236	51.5937	192.299	23.2762	139.987	0.239864	0	12.1041	72.7966	0.124735	0	0	0	0	0	26.1111	37.2222	6.66667	0
370	103.87	26.8337	October 4, 2021	2214	912	12.1917	1.43	6.5	0.74	200.501	181.686	3	57.7006	59.9157	128.008	26.0521	101.956	0	0	20.352	79.648	0	0	0	0	0	0	44.4444	55.5556	0	0
371	103.973	26.8734	October 4, 2021	2405.33	932	10.9083	1.43	6.5	0.74	224.375	194.303	5.33333	24.2459	63.1699	251.413	66.3594	102.168	22.229	0	26.3946	40.6376	8.84166	0	0	0	0	0	19.7619	44.2857	6.66667	0
372	105.189	26.6626	October 5, 2021	1484.33	1110	14.1333	1.21	4.8	1.08	455.421	299.794	5.33333	33.8392	67.8885	270.159	178.738	88.326	3.09506	0	66.1603	32.6941	1.14564	0	0	0	0	0	53.1746	31.746	15.0794	0
373	105.36	26.7112	October 5, 2021	1875	1110	11.8583	1.21	4.8	1.08	477.397	321.764	6.66667	50.092	59.4193	271.259	52.3365	217.125	0	0	19.2939	80.0433	0	0	0	0	0	0	25	50	0	0
